# Supplementary material for: Comparative Transcriptome Analysis of the Accessory Sex Gland and Testis from the Chinese Mitten Crab (Eriocheir sinensis)
Source: PLoS One. 2013 Jan 16;8(1):e53915. doi: 10.1371/journal.pone.0053915 (PMC3547057; doi:10.1371/journal.pone.0053915)
Supplement: Table S2 — Differently expressed unigenes between ASG and testis during sexually mature stage in E. sinensis . (XLS) [file pone.0053915.s002.xls]

## Sheet: FuXingXianZuZhi-vs-JingChaoZuZh
Gene ID	Gene Length	ASG_rawreads(7958629)	Testis_rawreads(7990810)	ASG_RPKM	Testis_RPKM	log2(Testis_RPKM/ASG_RPKM)	pvalue
Unigene38792_All	216	0	1647	0	954.221	19.864	0
Unigene57933_All	308	0	2272	0	923.138	19.8162	0
Unigene13511_All	276	0	1730	0	784.416	19.5813	0
Unigene71077_All	605	0	3699	0	765.135	19.5454	0
Unigene35323_All	207	0	1183	0	715.194	19.448	0
Unigene61438_All	340	0	1777	0	654.06	19.3191	0
Unigene72425_All	750	0	3772	0	629.39	19.2636	0
Unigene71354_All	629	0	3033	0	603.436	19.2028	0
Unigene71905_All	684	0	3210	0	587.298	19.1637	0
Unigene36171_All	209	0	973	0	582.607	19.1522	8.9216e-293
Unigene62647_All	355	0	1614	0	568.963	19.118	0
Unigene47826_All	251	0	1115	0	555.918	19.0845	0
Unigene40109_All	221	0	941	0	532.852	19.0234	3.5924e-283
Unigene73019_All	863	0	3529	0	511.741	18.9651	0
Unigene57879_All	307	0	1251	0	509.951	18.96	0
Unigene60600_All	332	0	1321	0	497.937	18.9256	0
Unigene73821_All	1330	0	5268	0	495.682	18.9191	0
Unigene17037_All	904	0	3562	0	493.1	18.9115	0
Unigene69340_All	508	0	1924	0	473.97	18.8544	0
Unigene62003_All	347	0	1305	0	470.642	18.8443	0
Unigene36696_All	210	0	767	0	457.073	18.8021	6.0575e-231
Unigene62864_All	358	0	1196	0	418.078	18.6734	0
Unigene39604_All	219	0	730	0	417.146	18.6702	7.727e-220
Unigene41943_All	227	0	755	0	416.227	18.667	2.4218e-227
Unigene36852_All	211	0	701	0	415.762	18.6654	3.9129e-211
Unigene14319_All	236	0	753	0	399.293	18.6071	9.6484e-227
Unigene51543_All	269	0	841	0	391.249	18.5777	3.7226e-253
Unigene59493_All	321	0	1000	0	389.856	18.5726	7.0189e-301
Unigene34479_All	204	0	634	0	388.927	18.5691	5.0449e-191
Unigene36793_All	211	0	654	0	387.886	18.5653	5.0091e-197
Unigene65206_All	395	0	1216	0	385.253	18.5554	0
Unigene60187_All	327	0	1002	0	383.468	18.5487	1.7618e-301
Unigene56480_All	297	0	907	0	382.173	18.5439	5.763e-273
Unigene72322_All	725	0	2197	0	379.229	18.5327	0
Unigene50215_All	262	0	787	0	375.909	18.52	6.0145e-237
Unigene43326_All	233	0	697	0	374.357	18.5141	6.2103e-210
Unigene72967_All	850	0	2505	0	368.806	18.4925	0
Unigene33818_All	203	0	595	0	366.801	18.4846	2.5638e-179
Unigene44140_All	236	0	689	0	365.356	18.4789	1.5644e-207
Unigene49842_All	260	0	755	0	363.398	18.4712	2.4218e-227
Unigene35981_All	208	0	602	0	362.195	18.4664	2.0314e-181
Unigene54001_All	281	0	806	0	358.953	18.4534	1.192e-242
Unigene69510_All	508	0	1454	0	358.187	18.4504	0
Unigene33384_All	201	0	575	0	357.998	18.4496	2.5821e-173
Unigene40993_All	224	0	632	0	353.084	18.4297	2.0098e-190
Unigene70806_All	586	0	1528	0	326.313	18.3159	0
Unigene64542_All	383	0	984	0	321.518	18.2945	4.4539e-296
Unigene57066_All	301	0	771	0	320.551	18.2902	3.8166e-232
Unigene47033_All	248	0	635	0	320.429	18.2896	2.5275e-191
Unigene39153_All	218	0	552	0	316.878	18.2736	2.0679e-166
Unigene52228_All	272	0	688	0	316.54	18.272	3.1225e-207
Unigene63470_All	366	0	906	0	309.782	18.2409	1.1503e-272
Unigene67141_All	437	0	1058	0	302.98	18.2089	0
Unigene41120_All	224	0	540	0	301.686	18.2027	8.2677e-163
Unigene73985_All	1901	0	4537	0	298.673	18.1882	0
Unigene33225_All	201	0	479	0	298.228	18.1861	1.6858e-144
Unigene51847_All	270	0	629	0	291.539	18.1533	1.5982e-189
Unigene68797_All	487	0	1125	0	289.09	18.1412	0
Unigene38995_All	217	0	499	0	287.773	18.1346	1.6739e-150
Unigene56253_All	296	0	677	0	286.224	18.1268	6.2547e-204
Unigene68475_All	476	0	1080	0	283.94	18.1152	0
Unigene42808_All	231	0	522	0	282.792	18.1094	2.0901e-157
Unigene72885_All	835	0	1883	0	282.21	18.1064	0
Unigene60660_All	332	0	748	0	281.95	18.1051	3.0565e-225
Unigene57446_All	304	0	683	0	281.162	18.101	9.8919e-206
Unigene68525_All	478	0	1071	0	280.395	18.0971	0
Unigene70940_All	595	0	1332	0	280.154	18.0959	0
Unigene49049_All	256	0	566	0	276.685	18.0779	1.2983e-170
Unigene48644_All	255	0	557	0	273.353	18.0604	6.5277e-168
Unigene45805_All	243	0	525	0	270.372	18.0446	2.6285e-158
Unigene45599_All	242	0	521	0	269.421	18.0395	4.1718e-157
Unigene43325_All	233	0	501	0	269.086	18.0377	4.2016e-151
Unigene60150_All	327	0	702	0	268.657	18.0354	1.9604e-211
Unigene73216_All	921	0	1977	0	268.631	18.0353	0
Unigene32981_All	200	0	420	0	262.802	18.0036	8.6286e-127
Unigene67893_All	457	0	958	0	262.336	18.0011	2.8364e-288
Unigene69475_All	513	0	1058	0	258.094	17.9775	0
Unigene16767_All	288	0	584	0	253.764	17.9531	5.1355e-176
Unigene38031_All	214	0	430	0	251.457	17.94	8.5979e-130
Unigene64689_All	386	0	774	0	250.936	17.937	4.7996e-233
Unigene39014_All	217	0	426	0	245.674	17.9064	1.3646e-128
Unigene34436_All	204	0	398	0	244.153	17.8974	3.4621e-120
Unigene45532_All	242	0	469	0	242.531	17.8878	1.6919e-141
Unigene55220_All	289	0	557	0	241.194	17.8798	6.5277e-168
Unigene40610_All	223	0	426	0	239.064	17.867	1.3646e-128
Unigene71898_All	683	0	1289	0	236.179	17.8495	0
Unigene71995_All	693	0	1286	0	232.229	17.8252	0
Unigene54572_All	285	0	523	0	229.65	17.8091	1.0472e-157
Unigene49014_All	256	0	469	0	229.267	17.8067	1.6919e-141
Unigene73288_All	953	0	1742	0	228.752	17.8034	0
Unigene45624_All	242	0	438	0	226.5	17.7892	3.4132e-132
Unigene51340_All	268	0	483	0	225.539	17.783	1.0622e-145
Unigene45978_All	244	0	439	0	225.156	17.7806	1.71e-132
Unigene70910_All	593	0	1064	0	224.541	17.7766	0
Unigene67807_All	454	0	814	0	224.377	17.7756	4.7318e-245
Unigene39264_All	218	0	388	0	222.733	17.765	3.4745e-117
Unigene53255_All	277	0	490	0	221.373	17.7561	8.4162e-148
Unigene66718_All	426	0	753	0	221.205	17.755	9.6484e-227
Unigene53798_All	280	0	494	0	220.789	17.7523	5.3027e-149
Unigene50989_All	266	0	469	0	220.648	17.7514	1.6919e-141
Unigene73531_All	1070	0	1879	0	219.762	17.7456	0
Unigene54086_All	282	0	495	0	219.667	17.745	2.6567e-149
Unigene73642_All	1142	0	2001	0	219.275	17.7424	0
Unigene51243_All	267	0	465	0	217.947	17.7336	2.6852e-140
Unigene69962_All	536	0	919	0	214.565	17.7111	1.4414e-276
Unigene16954_All	366	0	627	0	214.386	17.7098	6.367e-189
Unigene41588_All	226	0	384	0	212.634	17.698	5.5145e-116
Unigene54335_All	283	0	480	0	212.258	17.6955	8.4462e-145
Unigene69138_All	499	0	842	0	211.164	17.688	1.8651e-253
Unigene13536_All	463	0	771	0	208.393	17.6689	3.8166e-232
Unigene64750_All	387	0	643	0	207.926	17.6657	1.0034e-193
Unigene61515_All	341	0	565	0	207.35	17.6617	2.5913e-170
Unigene61391_All	340	0	562	0	206.855	17.6583	2.0606e-169
Unigene40600_All	223	0	365	0	204.832	17.6441	2.7826e-110
Unigene70320_All	556	0	908	0	204.371	17.6408	2.8873e-273
Unigene37544_All	213	0	345	0	202.698	17.629	2.8024e-104
Unigene39212_All	218	0	351	0	201.493	17.6204	4.4321e-106
Unigene56143_All	295	0	474	0	201.078	17.6174	5.3406e-143
Unigene46600_All	246	0	395	0	200.942	17.6164	2.753e-119
Unigene31319_All	645	0	1035	0	200.812	17.6155	0
Unigene55593_All	291	0	466	0	200.402	17.6125	1.3453e-140
Unigene67082_All	435	0	695	0	199.942	17.6092	2.4741e-209
Unigene65686_All	404	0	644	0	199.487	17.6059	5.027e-194
Unigene69631_All	521	0	830	0	199.365	17.6051	7.4568e-250
Unigene70795_All	585	0	927	0	198.305	17.5974	5.7221e-279
Unigene71606_All	653	0	1030	0	197.394	17.5907	0
Unigene73661_All	1153	0	1816	0	197.104	17.5886	0
Unigene51750_All	270	0	423	0	196.059	17.5809	1.0851e-127
Unigene60853_All	334	0	523	0	195.959	17.5802	1.0472e-157
Unigene70804_All	586	0	912	0	194.763	17.5714	1.8192e-274
Unigene35153_All	206	0	319	0	193.791	17.5641	1.7847e-96
Unigene70507_All	565	0	867	0	192.035	17.551	5.8456e-261
Unigene68196_All	466	0	712	0	191.207	17.5448	1.9534e-214
Unigene73584_All	1095	0	1660	0	189.716	17.5335	0
Unigene61262_All	338	0	511	0	189.197	17.5295	4.1867e-154
Unigene34589_All	205	0	309	0	188.631	17.5252	1.791e-93
Unigene60250_All	328	0	492	0	187.716	17.5182	2.1126e-148
Unigene43621_All	234	0	351	0	187.716	17.5182	4.4321e-106
Unigene50231_All	262	0	391	0	186.76	17.5108	4.3694e-118
Unigene48402_All	254	0	379	0	186.73	17.5106	1.7469e-114
Unigene53925_All	281	0	417	0	185.712	17.5027	6.8613e-126
Unigene73871_All	1416	0	2096	0	185.241	17.499	0
Unigene66189_All	415	0	614	0	185.153	17.4984	5.081e-185
Unigene52247_All	272	0	401	0	184.495	17.4932	4.3539e-121
Unigene60718_All	333	0	483	0	181.515	17.4697	1.0622e-145
Unigene70636_All	574	0	822	0	179.213	17.4513	1.8784e-247
Unigene54947_All	287	0	411	0	179.213	17.4513	4.3384e-124
Unigene48030_All	252	0	357	0	177.287	17.4357	7.0094e-108
Unigene36271_All	209	0	295	0	176.638	17.4304	2.8528e-89
Unigene68422_All	474	0	669	0	176.627	17.4303	1.5756e-201
Unigene42421_All	229	0	320	0	174.873	17.416	8.9413e-97
Unigene72991_All	856	0	1188	0	173.681	17.4061	0
Unigene50106_All	261	0	362	0	173.571	17.4052	2.2126e-109
Unigene65216_All	395	0	544	0	172.35	17.395	5.2092e-164
Unigene68235_All	468	0	644	0	172.206	17.3938	5.027e-194
Unigene70697_All	578	0	794	0	171.91	17.3913	4.7656e-239
Unigene66597_All	424	0	580	0	171.187	17.3852	8.1509e-175
Unigene49742_All	260	0	352	0	169.425	17.3703	2.2205e-106
Unigene22489_All	294	0	396	0	168.561	17.3629	1.3793e-119
Unigene70291_All	554	0	745	0	168.289	17.3606	2.4305e-224
Unigene61607_All	342	0	457	0	167.224	17.3514	6.7643e-138
Unigene54428_All	284	0	378	0	166.565	17.3457	3.4869e-114
Unigene62695_All	355	0	468	0	164.978	17.3319	3.3769e-141
Unigene73755_All	1242	0	1634	0	164.642	17.329	0
Unigene61032_All	336	0	442	0	164.624	17.3288	2.1505e-133
Unigene68354_All	472	0	620	0	164.384	17.3267	8.0356e-187
Unigene36309_All	209	0	274	0	164.064	17.3239	5.7347e-83
Unigene69872_All	528	0	691	0	163.777	17.3214	3.9268e-208
Unigene60890_All	335	0	438	0	163.621	17.32	3.4132e-132
Unigene66005_All	411	0	533	0	162.291	17.3082	1.0434e-160
Unigene73956_All	1675	0	2158	0	161.23	17.2988	0
Unigene50111_All	261	0	336	0	161.105	17.2976	1.4091e-101
Unigene59254_All	319	0	408	0	160.059	17.2882	3.4498e-123
Unigene38603_All	216	0	275	0	159.327	17.2816	2.8732e-83
Unigene58136_All	309	0	392	0	158.758	17.2765	2.1891e-118
Unigene64548_All	383	0	484	0	158.145	17.2709	5.3216e-146
Unigene35395_All	207	0	261	0	157.79	17.2676	4.5764e-79
Unigene58293_All	311	0	392	0	157.738	17.2672	2.1891e-118
Unigene33341_All	201	0	253	0	157.519	17.2652	1.1528e-76
Unigene71800_All	673	0	845	0	157.127	17.2616	2.3455e-254
Unigene40355_All	222	0	278	0	156.712	17.2578	3.6132e-84
Unigene70977_All	598	0	745	0	155.906	17.2503	2.4305e-224
Unigene73247_All	932	0	1161	0	155.893	17.2502	0
Unigene38294_All	215	0	267	0	155.411	17.2457	7.2376e-81
Unigene69925_All	535	0	664	0	155.319	17.2449	4.9913e-200
Unigene65785_All	407	0	503	0	154.662	17.2388	1.0546e-151
Unigene42901_All	231	0	285	0	154.398	17.2363	2.8629e-86
Unigene43063_All	232	0	286	0	154.272	17.2351	1.4344e-86
Unigene70848_All	589	0	726	0	154.252	17.2349	1.2264e-218
Unigene45329_All	241	0	297	0	154.223	17.2347	7.1607e-90
Unigene67444_All	445	0	544	0	152.985	17.223	5.2092e-164
Unigene64105_All	376	0	458	0	152.436	17.2178	3.3889e-138
Unigene59323_All	319	0	388	0	152.213	17.2157	3.4745e-117
Unigene56412_All	297	0	359	0	151.268	17.2067	1.7594e-108
Unigene64999_All	391	0	469	0	150.108	17.1956	1.6919e-141
Unigene42721_All	230	0	274	0	149.084	17.1858	5.7347e-83
Unigene50248_All	262	0	312	0	149.026	17.1852	2.2524e-94
Unigene50477_All	263	0	313	0	148.935	17.1843	1.1285e-94
Unigene62549_All	353	0	420	0	148.896	17.1839	8.6286e-127
Unigene13501_All	219	0	260	0	148.572	17.1808	9.1343e-79
Unigene46490_All	246	0	292	0	148.545	17.1805	2.2685e-88
Unigene61260_All	338	0	398	0	147.359	17.169	3.4621e-120
Unigene59243_All	319	0	375	0	147.113	17.1666	2.7727e-113
Unigene63413_All	365	0	429	0	147.087	17.1663	1.7161e-129
Unigene73576_All	1093	0	1282	0	146.783	17.1633	0
Unigene43430_All	233	0	273	0	146.628	17.1618	1.1446e-82
Unigene36093_All	209	0	244	0	146.101	17.1566	5.7963e-74
Unigene65232_All	396	0	462	0	146.001	17.1556	2.1352e-139
Unigene64949_All	391	0	453	0	144.988	17.1456	1.0736e-136
Unigene64537_All	383	0	443	0	144.749	17.1432	1.0774e-133
Unigene38693_All	216	0	249	0	144.263	17.1383	1.8297e-75
Unigene39834_All	220	0	253	0	143.915	17.1349	1.1528e-76
Unigene37929_All	214	0	246	0	143.857	17.1343	1.4549e-74
Unigene36665_All	210	0	241	0	143.617	17.1319	4.6091e-73
Unigene66715_All	426	0	488	0	143.357	17.1293	3.3529e-147
Unigene55198_All	289	0	329	0	142.465	17.1202	1.7783e-99
Unigene54203_All	283	0	321	0	141.947	17.115	4.4797e-97
Unigene64711_All	386	0	437	0	141.678	17.1123	6.8126e-132
Unigene53695_All	280	0	316	0	141.234	17.1077	1.4191e-95
Unigene66573_All	423	0	476	0	140.824	17.1035	1.3405e-143
Unigene55762_All	293	0	326	0	139.238	17.0872	1.4141e-98
Unigene70194_All	549	0	606	0	138.137	17.0757	1.2799e-182
Unigene73940_All	1611	0	1776	0	137.961	17.0739	0
Unigene64194_All	377	0	414	0	137.426	17.0683	5.4559e-125
Unigene35667_All	207	0	227	0	137.235	17.0663	7.3414e-69
Unigene58555_All	313	0	343	0	137.138	17.0653	1.1165e-103
Unigene14028_All	322	0	352	0	136.803	17.0617	2.2205e-106
Unigene37357_All	212	0	231	0	136.359	17.0571	4.6255e-70
Unigene73173_All	910	0	990	0	136.145	17.0548	7.0439e-298
Unigene43244_All	232	0	252	0	135.932	17.0525	2.301e-76
Unigene60387_All	329	0	357	0	135.794	17.0511	7.0094e-108
Unigene39735_All	220	0	238	0	135.383	17.0467	3.665e-72
Unigene41087_All	224	0	242	0	135.2	17.0447	2.3092e-73
Unigene57085_All	301	0	325	0	135.122	17.0439	2.8225e-98
Unigene68514_All	477	0	514	0	134.851	17.041	5.2651e-155
Unigene35397_All	207	0	223	0	134.817	17.0406	1.1652e-67
Unigene37774_All	213	0	227	0	133.369	17.0251	7.3414e-69
Unigene37759_All	213	0	226	0	132.782	17.0187	1.4653e-68
Unigene38065_All	214	0	227	0	132.746	17.0183	7.3414e-69
Unigene70552_All	569	0	600	0	131.962	17.0098	8.093e-181
Unigene36486_All	210	0	217	0	129.315	16.9805	7.3676e-66
Unigene46683_All	246	0	254	0	129.214	16.9794	5.7757e-77
Unigene32857_All	200	0	205	0	128.272	16.9689	2.9456e-62
Unigene49123_All	257	0	263	0	128.065	16.9665	1.1487e-79
Unigene73295_All	955	0	976	0	127.896	16.9646	1.122e-293
Unigene42609_All	230	0	233	0	126.776	16.9519	1.1611e-70
Unigene36072_All	209	0	211	0	126.341	16.947	4.6586e-64
Unigene50118_All	261	0	263	0	126.103	16.9442	1.1487e-79
Unigene68409_All	474	0	477	0	125.936	16.9423	6.7163e-144
Unigene54074_All	282	0	283	0	125.588	16.9383	1.1406e-85
Unigene48207_All	253	0	253	0	125.144	16.9332	1.1528e-76
Unigene67489_All	446	0	440	0	123.46	16.9137	8.5674e-133
Unigene36843_All	211	0	208	0	123.365	16.9126	3.7044e-63
Unigene49722_All	259	0	255	0	123.211	16.9108	2.8937e-77
Unigene48345_All	253	0	249	0	123.165	16.9102	1.8297e-75
Unigene63426_All	366	0	359	0	122.75	16.9054	1.7594e-108
Unigene33335_All	201	0	197	0	122.653	16.9042	7.4202e-60
Unigene54252_All	283	0	275	0	121.606	16.8919	2.8732e-83
Unigene71429_All	635	0	617	0	121.596	16.8917	6.3897e-186
Unigene38008_All	214	0	207	0	121.05	16.8852	7.3939e-63
Unigene43773_All	234	0	226	0	120.865	16.883	1.4653e-68
Unigene53908_All	281	0	270	0	120.245	16.8756	9.1019e-82
Unigene39612_All	219	0	210	0	120.001	16.8727	9.2984e-64
Unigene69000_All	494	0	471	0	119.317	16.8644	4.2467e-142
Unigene73885_All	1447	0	1379	0	119.263	16.8638	0
Unigene51470_All	268	0	255	0	119.073	16.8615	2.8937e-77
Unigene33083_All	201	0	191	0	118.918	16.8596	4.6919e-58
Unigene60848_All	334	0	317	0	118.774	16.8579	7.1099e-96
Unigene52596_All	274	0	260	0	118.75	16.8576	9.1343e-79
Unigene38193_All	215	0	202	0	117.577	16.8432	2.3423e-61
Unigene62984_All	359	0	337	0	117.475	16.842	7.0595e-102
Unigene69434_All	512	0	480	0	117.322	16.8401	8.4462e-145
Unigene68859_All	489	0	457	0	116.954	16.8356	6.7643e-138
Unigene46121_All	244	0	228	0	116.938	16.8354	3.6781e-69
Unigene72858_All	829	0	773	0	116.69	16.8323	9.58e-233
Unigene72904_All	838	0	781	0	116.632	16.8316	3.803e-235
Unigene50178_All	262	0	244	0	116.546	16.8305	5.7963e-74
Unigene42057_All	228	0	212	0	116.362	16.8283	2.334e-64
Unigene61327_All	339	0	315	0	116.284	16.8273	2.8325e-95
Unigene62314_All	351	0	326	0	116.23	16.8266	1.4141e-98
Unigene41268_All	225	0	208	0	115.689	16.8199	3.7044e-63
Unigene55997_All	294	0	268	0	114.077	16.7996	3.6261e-81
Unigene65395_All	399	0	363	0	113.853	16.7968	1.1085e-109
Unigene36255_All	209	0	190	0	113.767	16.7957	9.3648e-58
Unigene67205_All	438	0	398	0	113.715	16.7951	3.4621e-120
Unigene67592_All	448	0	406	0	113.412	16.7912	1.3744e-122
Unigene39970_All	220	0	199	0	113.198	16.7885	1.8626e-60
Unigene50737_All	264	0	238	0	112.819	16.7837	3.665e-72
Unigene44389_All	237	0	213	0	112.471	16.7792	1.1693e-64
Unigene19433_All	294	0	264	0	112.374	16.7779	5.7552e-80
Unigene57124_All	302	0	271	0	112.298	16.777	4.5601e-82
Unigene72100_All	704	0	631	0	112.167	16.7753	4.0116e-190
Unigene68116_All	461	0	413	0	112.114	16.7746	1.089e-124
Unigene37865_All	214	0	191	0	111.694	16.7692	4.6919e-58
Unigene34220_All	204	0	182	0	111.648	16.7686	2.359e-55
Unigene72254_All	727	0	648	0	111.545	16.7673	3.1673e-195
Unigene69005_All	494	0	440	0	111.464	16.7662	8.5674e-133
Unigene67528_All	447	0	398	0	111.425	16.7657	3.4621e-120
Unigene69425_All	511	0	454	0	111.184	16.7626	5.3788e-137
Unigene35120_All	206	0	183	0	111.171	16.7624	1.1819e-55
Unigene73963_All	1711	0	1514	0	110.735	16.7568	0
Unigene67508_All	446	0	393	0	110.272	16.7507	1.0968e-118
Unigene67112_All	436	0	384	0	110.218	16.75	5.5145e-116
Unigene51247_All	267	0	235	0	110.145	16.749	2.9144e-71
Unigene54624_All	285	0	249	0	109.336	16.7384	1.8297e-75
Unigene66524_All	422	0	367	0	108.834	16.7318	6.9845e-111
Unigene72272_All	729	0	632	0	108.492	16.7272	2.0098e-190
Unigene68500_All	477	0	412	0	108.091	16.7219	2.1736e-124
Unigene37133_All	212	0	183	0	108.025	16.721	1.1819e-55
Unigene55026_All	288	0	248	0	107.763	16.7175	3.652e-75
Unigene64666_All	385	0	331	0	107.591	16.7152	4.4638e-100
Unigene59778_All	324	0	278	0	107.376	16.7123	3.6132e-84
Unigene73476_All	1043	0	892	0	107.026	16.7076	1.8322e-268
Unigene59872_All	324	0	275	0	106.218	16.6967	2.8732e-83
Unigene60927_All	335	0	282	0	105.345	16.6848	2.2765e-85
Unigene57258_All	303	0	255	0	105.319	16.6844	2.8937e-77
Unigene71683_All	662	0	557	0	105.295	16.6841	6.5277e-168
Unigene63350_All	364	0	306	0	105.203	16.6828	1.4242e-92
Unigene59020_All	317	0	266	0	105.01	16.6802	1.4446e-80
Unigene71604_All	653	0	542	0	103.871	16.6644	2.0753e-163
Unigene56220_All	296	0	245	0	103.582	16.6604	2.904e-74
Unigene68665_All	482	0	398	0	103.335	16.657	3.4621e-120
Unigene72207_All	719	0	591	0	102.865	16.6504	4.0691e-178
Unigene71525_All	645	0	530	0	102.831	16.6499	8.2972e-160
Unigene51300_All	267	0	219	0	102.646	16.6473	1.8493e-66
Unigene67014_All	433	0	355	0	102.6	16.6467	2.7925e-107
Unigene53154_All	277	0	227	0	102.555	16.646	7.3414e-69
Unigene63392_All	365	0	298	0	102.172	16.6406	3.5876e-90
Unigene54954_All	287	0	234	0	102.034	16.6387	5.817e-71
Unigene62843_All	358	0	291	0	101.723	16.6343	4.5278e-88
Unigene73910_All	1523	0	1236	0	101.561	16.632	0
Unigene54188_All	282	0	228	0	101.18	16.6266	3.6781e-69
Unigene61286_All	339	0	274	0	101.149	16.6261	5.7347e-83
Unigene50387_All	263	0	212	0	100.876	16.6222	2.334e-64
Unigene44414_All	237	0	190	0	100.326	16.6143	9.3648e-58
Unigene69085_All	497	0	398	0	100.216	16.6127	3.4621e-120
Unigene35533_All	207	0	165	0	99.7523	16.6061	2.9879e-50
Unigene72287_All	731	0	579	0	99.1221	16.5969	1.6269e-174
Unigene33529_All	202	0	160	0	99.1238	16.5969	9.4654e-49
Unigene63613_All	368	0	291	0	98.9588	16.5945	4.5278e-88
Unigene65207_All	395	0	312	0	98.8477	16.5929	2.2524e-94
Unigene47530_All	250	0	197	0	98.6133	16.5895	7.4202e-60
Unigene71589_All	651	0	509	0	97.8467	16.5782	1.6679e-153
Unigene70604_All	573	0	448	0	97.8436	16.5782	3.401e-135
Unigene66491_All	422	0	329	0	97.5647	16.5741	1.7783e-99
Unigene48646_All	255	0	198	0	97.1704	16.5682	3.7176e-60
Unigene52013_All	271	0	210	0	96.9749	16.5653	9.2984e-64
Unigene57464_All	304	0	234	0	96.3278	16.5557	5.817e-71
Unigene64632_All	385	0	296	0	96.2144	16.554	1.4293e-89
Unigene36889_All	211	0	162	0	96.0819	16.552	2.3759e-49
Unigene42149_All	228	0	175	0	96.0533	16.5515	2.9773e-53
Unigene40581_All	222	0	170	0	95.8308	16.5482	9.4317e-52
Unigene48860_All	256	0	195	0	95.3243	16.5406	2.9562e-59
Unigene37977_All	214	0	163	0	95.3198	16.5405	1.1903e-49
Unigene59988_All	326	0	248	0	95.2014	16.5387	3.652e-75
Unigene45653_All	242	0	184	0	95.1506	16.5379	5.9214e-56
Unigene70298_All	555	0	421	0	94.9289	16.5346	4.323e-127
Unigene71222_All	617	0	468	0	94.9227	16.5345	3.3769e-141
Unigene72721_All	801	0	606	0	94.678	16.5307	1.2799e-182
Unigene70975_All	598	0	452	0	94.5903	16.5294	2.1429e-136
Unigene55957_All	294	0	222	0	94.4963	16.528	2.3257e-67
Unigene14917_All	208	0	157	0	94.4595	16.5274	7.5267e-48
Unigene39734_All	220	0	166	0	94.4267	16.5269	1.497e-50
Unigene73850_All	1377	0	1034	0	93.9714	16.5199	0
Unigene19845_All	862	0	646	0	93.7852	16.5171	1.2618e-194
Unigene44434_All	237	0	177	0	93.4618	16.5121	7.4733e-54
Unigene50447_All	263	0	196	0	93.263	16.509	1.4811e-59
Unigene73514_All	1064	0	789	0	92.7993	16.5018	1.5097e-237
Unigene59523_All	321	0	238	0	92.7857	16.5016	3.665e-72
Unigene60602_All	332	0	246	0	92.727	16.5007	1.4549e-74
Unigene45577_All	242	0	179	0	92.565	16.4982	1.8759e-54
Unigene64791_All	387	0	286	0	92.4835	16.4969	1.4344e-86
Unigene71262_All	621	0	456	0	91.893	16.4877	1.3501e-137
Unigene15558_All	440	0	323	0	91.8669	16.4873	1.1244e-97
Unigene63744_All	370	0	271	0	91.6593	16.484	4.5601e-82
Unigene54888_All	287	0	210	0	91.5686	16.4826	9.2984e-64
Unigene65674_All	404	0	294	0	91.07	16.4747	5.694e-89
Unigene52783_All	275	0	200	0	91.0136	16.4738	9.3316e-61
Unigene40605_All	223	0	162	0	90.9116	16.4722	2.3759e-49
Unigene58970_All	317	0	230	0	90.7983	16.4704	9.2324e-70
Unigene67166_All	437	0	317	0	90.7793	16.4701	7.1099e-96
Unigene60926_All	335	0	241	0	90.0288	16.4581	4.6091e-73
Unigene49822_All	260	0	186	0	89.5259	16.45	1.4863e-56
Unigene32745_All	200	0	143	0	89.4778	16.4492	1.1989e-43
Unigene58786_All	315	0	225	0	89.3884	16.4478	2.9247e-68
Unigene52644_All	274	0	195	0	89.0622	16.4425	2.9562e-59
Unigene68866_All	489	0	345	0	88.2916	16.43	2.8024e-104
Unigene70328_All	556	0	392	0	88.2309	16.429	2.1891e-118
Unigene46706_All	247	0	174	0	88.158	16.4278	5.9426e-53
Unigene52635_All	274	0	193	0	88.1487	16.4277	1.1777e-58
Unigene67877_All	456	0	321	0	88.0946	16.4268	4.4797e-97
Unigene38358_All	215	0	151	0	87.8917	16.4234	4.7592e-46
Unigene60634_All	332	0	233	0	87.8268	16.4224	1.1611e-70
Unigene56374_All	297	0	208	0	87.6428	16.4193	3.7044e-63
Unigene55784_All	293	0	205	0	87.5579	16.4179	2.9456e-62
Unigene58683_All	314	0	219	0	87.2818	16.4134	1.8493e-66
Unigene64819_All	388	0	270	0	87.0846	16.4101	9.1019e-82
Unigene70301_All	555	0	386	0	87.0369	16.4093	1.3842e-116
Unigene39681_All	219	0	152	0	86.8578	16.4064	2.3844e-46
Unigene37125_All	212	0	147	0	86.7742	16.405	7.5535e-45
Unigene61210_All	338	0	234	0	86.638	16.4027	5.817e-71
Unigene64508_All	383	0	265	0	86.5877	16.4019	2.8834e-80
Unigene60539_All	331	0	229	0	86.5798	16.4017	1.8428e-69
Unigene67405_All	444	0	307	0	86.5296	16.4009	7.1353e-93
Unigene61693_All	343	0	237	0	86.4696	16.3999	7.3153e-72
Unigene73881_All	1439	0	994	0	86.444	16.3995	4.4381e-299
Unigene44937_All	239	0	165	0	86.3963	16.3987	2.9879e-50
Unigene73372_All	995	0	684	0	86.0285	16.3925	4.9559e-206
Unigene58643_All	314	0	215	0	85.6876	16.3868	2.9352e-65
Unigene54073_All	282	0	193	0	85.648	16.3861	1.1777e-58
Unigene14093_All	272	0	186	0	85.5762	16.3849	1.4863e-56
Unigene68432_All	475	0	324	0	85.3612	16.3813	5.6336e-98
Unigene47193_All	248	0	169	0	85.2794	16.3799	1.8825e-51
Unigene57023_All	301	0	205	0	85.2308	16.3791	2.9456e-62
Unigene60704_All	333	0	226	0	84.9324	16.374	1.4653e-68
Unigene73556_All	1086	0	736	0	84.812	16.372	1.222e-221
Unigene73147_All	901	0	609	0	84.5866	16.3681	1.6096e-183
Unigene41430_All	225	0	152	0	84.5416	16.3674	2.3844e-46
Unigene66683_All	426	0	287	0	84.3105	16.3634	7.1863e-87
Unigene51648_All	269	0	181	0	84.2045	16.3616	4.7086e-55
Unigene60763_All	333	0	224	0	84.1808	16.3612	5.8377e-68
Unigene69032_All	494	0	332	0	84.1047	16.3599	2.2364e-100
Unigene57849_All	307	0	206	0	83.9727	16.3576	1.4758e-62
Unigene70075_All	543	0	364	0	83.8901	16.3562	5.5539e-110
Unigene39217_All	218	0	146	0	83.8119	16.3549	1.5077e-44
Unigene45438_All	241	0	161	0	83.6023	16.3513	4.7422e-49
Unigene59292_All	319	0	213	0	83.5599	16.3505	1.1693e-64
Unigene42050_All	228	0	152	0	83.4292	16.3483	2.3844e-46
Unigene41478_All	226	0	150	0	83.06	16.3419	9.4991e-46
Unigene48059_All	252	0	167	0	82.9326	16.3397	7.4999e-51
Unigene35311_All	207	0	137	0	82.8246	16.3378	7.5804e-42
Unigene52694_All	274	0	181	0	82.668	16.335	4.7086e-55
Unigene22247_All	349	0	230	0	82.473	16.3316	9.2324e-70
Unigene35678_All	207	0	136	0	82.2201	16.3272	1.513e-41
Unigene73334_All	975	0	639	0	82.0173	16.3236	1.5925e-192
Unigene63602_All	368	0	241	0	81.9556	16.3226	4.6091e-73
Unigene57397_All	304	0	199	0	81.9198	16.3219	1.8626e-60
Unigene65370_All	399	0	258	0	80.92	16.3042	3.639e-78
Unigene73283_All	952	0	615	0	80.8439	16.3029	2.5456e-185
Unigene51520_All	268	0	173	0	80.7831	16.3018	1.1861e-52
Unigene56867_All	300	0	193	0	80.5092	16.2969	1.1777e-58
Unigene48005_All	252	0	162	0	80.4496	16.2958	2.3759e-49
Unigene67535_All	447	0	287	0	80.3496	16.294	7.1863e-87
Unigene56791_All	299	0	191	0	79.9413	16.2867	4.6919e-58
Unigene69680_All	523	0	333	0	79.6804	16.2819	1.1204e-100
Unigene42080_All	228	0	145	0	79.587	16.2802	3.0092e-44
Unigene61668_All	343	0	218	0	79.5374	16.2793	3.6912e-66
Unigene51987_All	271	0	172	0	79.427	16.2773	2.3675e-52
Unigene53645_All	279	0	177	0	79.3923	16.2767	7.4733e-54
Unigene33713_All	202	0	128	0	79.299	16.275	3.8114e-39
Unigene66789_All	428	0	271	0	79.2382	16.2739	4.5601e-82
Unigene69681_All	523	0	331	0	79.2019	16.2732	4.4638e-100
Unigene73957_All	1678	0	1060	0	79.0539	16.2705	0
Unigene14706_All	228	0	144	0	79.0382	16.2703	6.0064e-44
Unigene36289_All	209	0	132	0	79.0382	16.2703	2.4014e-40
Unigene51359_All	268	0	169	0	78.9153	16.268	1.8825e-51
Unigene65990_All	411	0	259	0	78.8619	16.267	1.8232e-78
Unigene34332_All	204	0	128	0	78.5216	16.2608	3.8114e-39
Unigene29884_All	406	0	254	0	78.2919	16.2566	5.7757e-77
Unigene67137_All	436	0	272	0	78.0713	16.2525	2.2847e-82
Unigene59793_All	324	0	202	0	78.0217	16.2516	2.3423e-61
Unigene51177_All	267	0	166	0	77.8047	16.2476	1.497e-50
Unigene72172_All	715	0	444	0	77.7116	16.2458	5.398e-134
Unigene38746_All	216	0	134	0	77.6355	16.2444	6.0278e-41
Unigene38757_All	216	0	134	0	77.6355	16.2444	6.0278e-41
Unigene60392_All	329	0	204	0	77.5967	16.2437	5.8794e-62
Unigene68410_All	474	0	293	0	77.3568	16.2392	1.1365e-88
Unigene49577_All	259	0	160	0	77.3089	16.2383	9.4654e-49
Unigene69042_All	496	0	306	0	77.2056	16.2364	1.4242e-92
Unigene69374_All	509	0	314	0	77.2007	16.2363	5.6536e-95
Unigene72714_All	800	0	493	0	77.1198	16.2348	1.0584e-148
Unigene73669_All	1158	0	713	0	77.0531	16.2336	9.7868e-215
Unigene42532_All	229	0	141	0	77.0536	16.2336	4.7761e-43
Unigene71280_All	622	0	381	0	76.6556	16.2261	4.385e-115
Unigene63730_All	370	0	226	0	76.4392	16.222	1.4653e-68
Unigene60513_All	331	0	202	0	76.3717	16.2208	2.3423e-61
Unigene36198_All	209	0	127	0	76.0443	16.2146	7.6075e-39
Unigene49583_All	259	0	157	0	75.8593	16.211	7.5267e-48
Unigene64990_All	391	0	237	0	75.8544	16.2109	7.3153e-72
Unigene58482_All	312	0	189	0	75.8082	16.2101	1.8692e-57
Unigene72524_All	768	0	463	0	75.4447	16.2031	1.0698e-139
Unigene45275_All	241	0	144	0	74.7747	16.1903	6.0064e-44
Unigene67930_All	457	0	273	0	74.7577	16.1899	1.1446e-82
Unigene56624_All	298	0	178	0	74.7503	16.1898	3.7442e-54
Unigene68701_All	484	0	289	0	74.7243	16.1893	1.8038e-87
Unigene65531_All	402	0	240	0	74.7127	16.1891	9.1996e-73
Unigene74008_All	2102	0	1253	0	74.5981	16.1869	0
Unigene46230_All	245	0	146	0	74.5755	16.1864	1.5077e-44
Unigene72660_All	790	0	470	0	74.4526	16.184	8.4764e-142
Unigene37212_All	212	0	126	0	74.3779	16.1826	1.5184e-38
Unigene73460_All	1038	0	616	0	74.2664	16.1804	1.2754e-185
Unigene73981_All	1853	0	1098	0	74.1543	16.1782	0
Unigene68318_All	471	0	279	0	74.1297	16.1778	1.8103e-84
Unigene68305_All	470	0	278	0	74.0212	16.1757	3.6132e-84
Unigene53429_All	278	0	164	0	73.8258	16.1718	5.9638e-50
Unigene53934_All	281	0	165	0	73.483	16.1651	2.9879e-50
Unigene47806_All	251	0	147	0	73.2914	16.1614	7.5535e-45
Unigene14724_All	386	0	226	0	73.2707	16.1609	1.4653e-68
Unigene37170_All	212	0	124	0	73.1973	16.1595	6.0493e-38
Unigene63156_All	362	0	211	0	72.9429	16.1545	4.6586e-64
Unigene72843_All	825	0	480	0	72.8109	16.1519	8.4462e-145
Unigene62812_All	357	0	207	0	72.5623	16.1469	7.3939e-63
Unigene36341_All	209	0	121	0	72.4516	16.1447	4.8103e-37
Unigene64487_All	382	0	221	0	72.3999	16.1437	4.642e-67
Unigene56345_All	296	0	171	0	72.2959	16.1416	4.7254e-52
Unigene40009_All	220	0	127	0	72.2421	16.1406	7.6075e-39
Unigene68644_All	482	0	278	0	72.1784	16.1393	3.6132e-84
Unigene71118_All	609	0	351	0	72.1272	16.1383	4.4321e-106
Unigene63728_All	370	0	213	0	72.0422	16.1366	1.1693e-64
Unigene49586_All	259	0	149	0	71.9939	16.1356	1.896e-45
Unigene61013_All	336	0	193	0	71.8832	16.1334	1.1777e-58
Unigene68437_All	475	0	272	0	71.6613	16.1289	2.2847e-82
Unigene65209_All	395	0	226	0	71.6012	16.1277	1.4653e-68
Unigene20662_All	264	0	151	0	71.5784	16.1272	4.7592e-46
Unigene62925_All	357	0	204	0	71.5107	16.1259	5.8794e-62
Unigene61685_All	343	0	196	0	71.5107	16.1259	1.4811e-59
Unigene50526_All	263	0	150	0	71.3748	16.1231	9.4991e-46
Unigene71732_All	666	0	379	0	71.2154	16.1199	1.7469e-114
Unigene68060_All	461	0	262	0	71.1229	16.118	2.2928e-79
Unigene70030_All	539	0	306	0	71.0464	16.1165	1.4242e-92
Unigene33901_All	203	0	115	0	70.8942	16.1134	3.0416e-35
Unigene71768_All	670	0	379	0	70.7903	16.1113	1.7469e-114
Unigene64886_All	389	0	220	0	70.7754	16.111	9.2653e-67
Unigene73830_All	1343	0	759	0	70.7253	16.1099	1.5259e-228
Unigene53311_All	278	0	157	0	70.6747	16.1089	7.5267e-48
Unigene62496_All	353	0	199	0	70.5485	16.1063	1.8626e-60
Unigene58710_All	314	0	177	0	70.5428	16.1062	7.4733e-54
Unigene71054_All	604	0	340	0	70.4452	16.1042	8.8779e-103
Unigene49072_All	256	0	144	0	70.3934	16.1032	6.0064e-44
Unigene73448_All	1031	0	578	0	70.1582	16.0983	3.2472e-174
Unigene73803_All	1299	0	728	0	70.1345	16.0978	3.0784e-219
Unigene71844_All	679	0	380	0	70.0363	16.0958	8.7523e-115
Unigene71352_All	629	0	352	0	70.0328	16.0957	2.2205e-106
Unigene58345_All	311	0	174	0	70.0161	16.0954	5.9426e-53
Unigene61855_All	345	0	193	0	70.008	16.0952	1.1777e-58
Unigene73083_All	885	0	494	0	69.8543	16.0921	5.3027e-149
Unigene57375_All	303	0	169	0	69.7997	16.0909	1.8825e-51
Unigene71847_All	680	0	379	0	69.7492	16.0899	1.7469e-114
Unigene68497_All	477	0	265	0	69.5243	16.0852	2.8834e-80
Unigene63648_All	369	0	205	0	69.5243	16.0852	2.9456e-62
Unigene50083_All	261	0	145	0	69.5243	16.0852	3.0092e-44
Unigene45749_All	243	0	135	0	69.5243	16.0852	3.02e-41
Unigene43599_All	234	0	130	0	69.5243	16.0852	9.567e-40
Unigene54576_All	285	0	158	0	69.3779	16.0822	3.7709e-48
Unigene62924_All	359	0	199	0	69.3694	16.082	1.8626e-60
Unigene57516_All	305	0	169	0	69.342	16.0814	1.8825e-51
Unigene37690_All	213	0	118	0	69.3285	16.0812	3.825e-36
Unigene61243_All	338	0	187	0	69.2363	16.0792	7.4467e-57
Unigene41557_All	226	0	125	0	69.2167	16.0788	3.0307e-38
Unigene62678_All	355	0	196	0	69.0935	16.0763	1.4811e-59
Unigene70857_All	589	0	325	0	69.0522	16.0754	2.8225e-98
Unigene59739_All	323	0	178	0	68.9647	16.0736	3.7442e-54
Unigene64143_All	376	0	207	0	68.8956	16.0721	7.3939e-63
Unigene53364_All	278	0	153	0	68.8741	16.0717	1.1946e-46
Unigene63726_All	370	0	203	0	68.66	16.0672	1.1735e-61
Unigene47046_All	248	0	136	0	68.6272	16.0665	1.513e-41
Unigene42056_All	228	0	125	0	68.6095	16.0661	3.0307e-38
Unigene61192_All	338	0	185	0	68.4958	16.0637	2.9667e-56
Unigene67909_All	457	0	250	0	68.4594	16.063	9.1669e-76
Unigene51213_All	267	0	146	0	68.4307	16.0624	1.5077e-44
Unigene30107_All	632	0	345	0	68.3142	16.0599	2.8024e-104
Unigene66393_All	420	0	229	0	68.2331	16.0582	1.8428e-69
Unigene72998_All	859	0	468	0	68.1808	16.0571	3.3769e-141
Unigene68194_All	466	0	253	0	67.9429	16.052	1.1528e-76
Unigene73637_All	1132	0	614	0	67.8783	16.0507	5.081e-185
Unigene58493_All	312	0	169	0	67.7862	16.0487	1.8825e-51
Unigene48737_All	255	0	138	0	67.7249	16.0474	3.7979e-42
Unigene60579_All	331	0	179	0	67.6759	16.0464	1.8759e-54
Unigene40351_All	222	0	120	0	67.6453	16.0457	9.6011e-37
Unigene59782_All	324	0	175	0	67.5931	16.0446	2.9773e-53
Unigene51289_All	267	0	144	0	67.4933	16.0425	6.0064e-44
Unigene32661_All	1692	0	908	0	67.1575	16.0353	2.8873e-273
Unigene14271_All	289	0	155	0	67.1186	16.0344	2.9985e-47
Unigene55776_All	293	0	157	0	67.0566	16.0331	7.5267e-48
Unigene70183_All	548	0	293	0	66.9108	16.03	1.1365e-88
Unigene46264_All	245	0	131	0	66.9136	16.03	4.7932e-40
Unigene73809_All	1317	0	704	0	66.8954	16.0296	4.9208e-212
Unigene47342_All	249	0	132	0	66.3413	16.0176	2.4014e-40
Unigene63842_All	372	0	197	0	66.2724	16.0161	7.4202e-60
Unigene13409_All	474	0	251	0	66.2681	16.016	4.5927e-76
Unigene63814_All	371	0	196	0	66.1137	16.0127	1.4811e-59
Unigene73054_All	877	0	463	0	66.0679	16.0117	1.0698e-139
Unigene72564_All	773	0	407	0	65.8907	16.0078	6.8857e-123
Unigene61943_All	346	0	182	0	65.8271	16.0064	2.359e-55
Unigene69442_All	512	0	269	0	65.7494	16.0047	1.8167e-81
Unigene56576_All	298	0	156	0	65.5115	15.9995	1.5023e-47
Unigene42657_All	230	0	120	0	65.2924	15.9946	9.6011e-37
Unigene23484_All	296	0	154	0	65.1086	15.9906	5.985e-47
Unigene69199_All	502	0	261	0	65.0648	15.9896	4.5764e-79
Unigene70315_All	556	0	289	0	65.0477	15.9892	1.8038e-87
Unigene68471_All	476	0	247	0	64.938	15.9868	7.2893e-75
Unigene62340_All	351	0	182	0	64.8894	15.9857	2.359e-55
Unigene54167_All	282	0	146	0	64.7907	15.9835	1.5077e-44
Unigene69228_All	503	0	260	0	64.6866	15.9812	9.1343e-79
Unigene67845_All	455	0	235	0	64.6347	15.98	2.9144e-71
Unigene52775_All	275	0	142	0	64.6197	15.9797	2.3929e-43
Unigene66850_All	429	0	221	0	64.468	15.9763	4.642e-67
Unigene61899_All	346	0	178	0	64.3803	15.9743	3.7442e-54
Unigene49253_All	257	0	132	0	64.2762	15.972	2.4014e-40
Unigene43313_All	232	0	119	0	64.1901	15.9701	1.9164e-36
Unigene59629_All	322	0	165	0	64.1265	15.9686	2.9879e-50
Unigene65638_All	404	0	207	0	64.1207	15.9685	7.3939e-63
Unigene55962_All	294	0	150	0	63.8489	15.9624	9.4991e-46
Unigene70173_All	548	0	279	0	63.7137	15.9593	1.8103e-84
Unigene65378_All	399	0	203	0	63.6696	15.9583	1.1735e-61
Unigene43685_All	234	0	119	0	63.6415	15.9577	1.9164e-36
Unigene57344_All	303	0	154	0	63.6044	15.9568	5.985e-47
Unigene62139_All	349	0	177	0	63.4683	15.9537	7.4733e-54
Unigene62298_All	351	0	178	0	63.4632	15.9536	3.7442e-54
Unigene71494_All	641	0	325	0	63.4504	15.9533	2.8225e-98
Unigene14661_All	306	0	155	0	63.3898	15.952	2.9985e-47
Unigene50045_All	261	0	132	0	63.2911	15.9497	2.4014e-40
Unigene58977_All	317	0	160	0	63.164	15.9468	9.4654e-49
Unigene70457_All	563	0	284	0	63.1276	15.946	5.7144e-86
Unigene63374_All	365	0	184	0	63.0862	15.945	5.9214e-56
Unigene46225_All	244	0	123	0	63.0848	15.945	1.2074e-37
Unigene41923_All	227	0	114	0	62.8475	15.9396	6.0709e-35
Unigene46948_All	247	0	124	0	62.8252	15.9391	6.0493e-38
Unigene73012_All	862	0	432	0	62.7171	15.9366	2.1582e-130
Unigene68691_All	483	0	242	0	62.7014	15.9362	2.3092e-73
Unigene52203_All	272	0	136	0	62.5719	15.9332	1.513e-41
Unigene73360_All	989	0	494	0	62.5086	15.9318	5.3027e-149
Unigene72923_All	841	0	420	0	62.4975	15.9315	8.6286e-127
Unigene71103_All	607	0	303	0	62.4688	15.9308	1.1325e-91
Unigene71368_All	630	0	314	0	62.3732	15.9286	5.6536e-95
Unigene56983_All	301	0	150	0	62.364	15.9284	9.4991e-46
Unigene69588_All	520	0	259	0	62.3312	15.9277	1.8232e-78
Unigene72316_All	735	0	366	0	62.3165	15.9273	1.3941e-110
Unigene42353_All	229	0	114	0	62.2986	15.9269	6.0709e-35
Unigene67352_All	442	0	220	0	62.2887	15.9267	9.2653e-67
Unigene65121_All	394	0	196	0	62.2543	15.9259	1.4811e-59
Unigene61465_All	341	0	169	0	62.0214	15.9205	1.8825e-51
Unigene57627_All	305	0	151	0	61.9564	15.919	4.7592e-46
Unigene70205_All	550	0	272	0	61.8893	15.9174	2.2847e-82
Unigene63016_All	360	0	178	0	61.8766	15.9171	3.7442e-54
Unigene48729_All	255	0	126	0	61.8357	15.9162	1.5184e-38
Unigene71419_All	635	0	313	0	61.685	15.9126	1.1285e-94
Unigene60728_All	333	0	164	0	61.6324	15.9114	5.9638e-50
Unigene50576_All	264	0	130	0	61.6238	15.9112	9.567e-40
Unigene62068_All	348	0	171	0	61.4931	15.9081	4.7254e-52
Unigene52530_All	273	0	134	0	61.4259	15.9066	6.0278e-41
Unigene38476_All	216	0	106	0	61.4131	15.9063	1.5293e-32
Unigene51301_All	267	0	131	0	61.4001	15.906	4.7932e-40
Unigene66506_All	422	0	207	0	61.3857	15.9056	7.3939e-63
Unigene14979_All	253	0	124	0	61.3353	15.9044	6.0493e-38
Unigene47410_All	249	0	122	0	61.3154	15.904	2.41e-37
Unigene27460_All	515	0	252	0	61.2354	15.9021	2.301e-76
Unigene39438_All	219	0	107	0	61.1433	15.8999	7.6618e-33
Unigene39550_All	219	0	107	0	61.1433	15.8999	7.6618e-33
Unigene68431_All	475	0	232	0	61.1228	15.8994	2.3174e-70
Unigene73369_All	988	0	482	0	61.0519	15.8977	2.1201e-145
Unigene54553_All	285	0	139	0	61.035	15.8973	1.9028e-42
Unigene72522_All	767	0	374	0	61.0219	15.897	5.5342e-113
Unigene59207_All	318	0	155	0	60.9977	15.8965	2.9985e-47
Unigene72958_All	849	0	413	0	60.8768	15.8936	1.089e-124
Unigene36388_All	210	0	102	0	60.7841	15.8914	2.4272e-31
Unigene44870_All	239	0	116	0	60.7392	15.8903	1.5238e-35
Unigene71147_All	610	0	296	0	60.7255	15.89	1.4293e-89
Unigene56390_All	297	0	144	0	60.6758	15.8888	6.0064e-44
Unigene66551_All	423	0	205	0	60.6489	15.8882	2.9456e-62
Unigene73421_All	1016	0	492	0	60.6011	15.8871	2.1126e-148
Unigene67418_All	444	0	215	0	60.5989	15.887	2.9352e-65
Unigene58728_All	314	0	152	0	60.5791	15.8865	2.3844e-46
Unigene50400_All	263	0	127	0	60.4306	15.883	7.6075e-39
Unigene71941_All	688	0	332	0	60.3891	15.882	2.2364e-100
Unigene64620_All	384	0	185	0	60.2906	15.8796	2.9667e-56
Unigene64379_All	380	0	183	0	60.2666	15.8791	1.1819e-55
Unigene45780_All	243	0	117	0	60.2544	15.8788	7.6346e-36
Unigene63565_All	368	0	177	0	60.1914	15.8773	7.4733e-54
Unigene37020_All	211	0	101	0	59.9029	15.8703	4.8446e-31
Unigene63645_All	369	0	176	0	59.6892	15.8652	1.4916e-53
Unigene43505_All	233	0	111	0	59.6178	15.8635	4.8274e-34
Unigene52790_All	275	0	131	0	59.6139	15.8634	4.7932e-40
Unigene58106_All	309	0	147	0	59.5344	15.8614	7.5535e-45
Unigene34567_All	204	0	97	0	59.5046	15.8607	7.6892e-30
Unigene40602_All	223	0	106	0	59.4854	15.8602	1.5293e-32
Unigene67777_All	453	0	215	0	59.3949	15.8581	2.9352e-65
Unigene69459_All	513	0	243	0	59.2786	15.8552	1.1569e-73
Unigene72978_All	854	0	404	0	59.2015	15.8533	5.4754e-122
Unigene56041_All	294	0	139	0	59.1666	15.8525	1.9028e-42
Unigene52771_All	275	0	130	0	59.1589	15.8523	9.567e-40
Unigene44340_All	237	0	112	0	59.1397	15.8518	2.4186e-34
Unigene67539_All	447	0	211	0	59.0723	15.8502	4.6586e-64
Unigene59610_All	322	0	152	0	59.0741	15.8502	2.3844e-46
Unigene56715_All	299	0	141	0	59.0143	15.8488	4.7761e-43
Unigene49960_All	261	0	123	0	58.9758	15.8478	1.2074e-37
Unigene63130_All	361	0	170	0	58.932	15.8468	9.4317e-52
Unigene34950_All	206	0	97	0	58.9269	15.8466	7.6892e-30
Unigene63459_All	366	0	172	0	58.8107	15.8438	2.3675e-52
Unigene65802_All	407	0	191	0	58.7284	15.8418	4.6919e-58
Unigene66333_All	418	0	196	0	58.6798	15.8406	1.4811e-59
Unigene48590_All	254	0	119	0	58.6303	15.8394	1.9164e-36
Unigene63371_All	365	0	171	0	58.629	15.8393	4.7254e-52
Unigene60703_All	333	0	156	0	58.6259	15.8393	1.5023e-47
Unigene34137_All	203	0	95	0	58.5648	15.8377	3.0633e-29
Unigene72964_All	851	0	398	0	58.5279	15.8368	3.4621e-120
Unigene36656_All	210	0	98	0	58.4004	15.8337	3.8523e-30
Unigene61930_All	346	0	161	0	58.2316	15.8295	4.7422e-49
Unigene63715_All	370	0	172	0	58.1749	15.8281	2.3675e-52
Unigene66652_All	425	0	197	0	58.0078	15.824	7.4202e-60
Unigene39171_All	218	0	101	0	57.9794	15.8233	4.8446e-31
Unigene55699_All	292	0	135	0	57.8576	15.8202	3.02e-41
Unigene67146_All	437	0	202	0	57.8468	15.8199	2.3423e-61
Unigene41410_All	225	0	104	0	57.8442	15.8199	6.0925e-32
Unigene62214_All	349	0	161	0	57.7311	15.8171	4.7422e-49
Unigene44974_All	239	0	110	0	57.5975	15.8137	9.6354e-34
Unigene65107_All	394	0	181	0	57.4899	15.811	4.7086e-55
Unigene51747_All	270	0	124	0	57.4734	15.8106	6.0493e-38
Unigene60361_All	329	0	151	0	57.4368	15.8097	4.7592e-46
Unigene55643_All	292	0	134	0	57.429	15.8095	6.0278e-41
Unigene71694_All	663	0	304	0	57.3812	15.8083	5.6738e-92
Unigene63017_All	360	0	165	0	57.3576	15.8077	2.9879e-50
Unigene38795_All	216	0	99	0	57.3576	15.8077	1.9301e-30
Unigene50434_All	263	0	120	0	57.0998	15.8012	9.6011e-37
Unigene47542_All	250	0	114	0	57.0656	15.8003	6.0709e-35
Unigene32751_All	200	0	91	0	56.9404	15.7972	4.8619e-28
Unigene62460_All	352	0	160	0	56.8835	15.7957	9.4654e-49
Unigene70374_All	559	0	254	0	56.8632	15.7952	5.7757e-77
Unigene64440_All	381	0	173	0	56.8238	15.7942	1.1861e-52
Unigene69375_All	509	0	231	0	56.7941	15.7935	4.6255e-70
Unigene38478_All	216	0	98	0	56.7782	15.793	3.8523e-30
Unigene49382_All	258	0	117	0	56.7512	15.7924	7.6346e-36
Unigene18372_All	333	0	151	0	56.7469	15.7923	4.7592e-46
Unigene58281_All	311	0	141	0	56.7372	15.792	4.7761e-43
Unigene33996_All	203	0	92	0	56.7154	15.7915	2.4359e-28
Unigene64876_All	388	0	175	0	56.4437	15.7845	2.9773e-53
Unigene73525_All	1067	0	481	0	56.4144	15.7838	4.2316e-145
Unigene70973_All	597	0	269	0	56.3881	15.7831	1.8167e-81
Unigene68089_All	462	0	208	0	56.3418	15.7819	3.7044e-63
Unigene70068_All	542	0	244	0	56.3378	15.7818	5.7963e-74
Unigene29057_All	871	0	390	0	56.0345	15.774	8.7212e-118
Unigene62498_All	353	0	158	0	56.0134	15.7735	3.7709e-48
Unigene69914_All	534	0	239	0	56.01	15.7734	1.8362e-72
Unigene65344_All	398	0	178	0	55.9688	15.7723	3.7442e-54
Unigene58719_All	314	0	140	0	55.7966	15.7679	9.533e-43
Unigene69285_All	505	0	225	0	55.7571	15.7669	2.9247e-68
Unigene70219_All	550	0	245	0	55.7459	15.7666	2.904e-74
Unigene55464_All	290	0	129	0	55.6674	15.7645	1.9095e-39
Unigene64771_All	387	0	172	0	55.6194	15.7633	2.3675e-52
Unigene38634_All	216	0	96	0	55.6194	15.7633	1.5347e-29
Unigene52888_All	275	0	122	0	55.5183	15.7607	2.41e-37
Unigene68527_All	478	0	212	0	55.5031	15.7603	2.334e-64
Unigene60967_All	336	0	149	0	55.4953	15.7601	1.896e-45
Unigene65258_All	397	0	176	0	55.4793	15.7597	1.4916e-53
Unigene54912_All	287	0	127	0	55.3772	15.757	7.6075e-39
Unigene46712_All	247	0	109	0	55.2254	15.753	1.9232e-33
Unigene31391_All	676	0	298	0	55.1669	15.7515	3.5876e-90
Unigene62618_All	354	0	156	0	55.1481	15.751	1.5023e-47
Unigene33641_All	202	0	89	0	55.1376	15.7507	1.9369e-27
Unigene72632_All	786	0	346	0	55.0887	15.7495	1.404e-104
Unigene36202_All	209	0	92	0	55.0872	15.7494	2.4359e-28
Unigene32413_All	1124	0	494	0	55.0009	15.7472	5.3027e-149
Unigene55251_All	289	0	127	0	54.994	15.747	7.6075e-39
Unigene69930_All	535	0	235	0	54.9697	15.7463	2.9144e-71
Unigene66852_All	429	0	188	0	54.8416	15.743	3.7309e-57
Unigene52659_All	274	0	120	0	54.8075	15.7421	9.6011e-37
Unigene40952_All	224	0	98	0	54.7504	15.7406	3.8523e-30
Unigene72498_All	759	0	332	0	54.7401	15.7403	2.2364e-100
Unigene61917_All	346	0	151	0	54.6148	15.737	4.7592e-46
Unigene52916_All	275	0	120	0	54.6082	15.7368	9.6011e-37
Unigene49511_All	259	0	113	0	54.5994	15.7366	1.2117e-34
Unigene43746_All	234	0	102	0	54.5498	15.7353	2.4272e-31
Unigene49370_All	258	0	112	0	54.326	15.7294	2.4186e-34
Unigene67190_All	438	0	190	0	54.2861	15.7283	9.3648e-58
Unigene45210_All	240	0	104	0	54.229	15.7268	6.0925e-32
Unigene24402_All	919	0	398	0	54.1972	15.7259	3.4621e-120
Unigene35713_All	208	0	90	0	54.1487	15.7246	9.7042e-28
Unigene44093_All	236	0	102	0	54.0876	15.723	2.4272e-31
Unigene47531_All	250	0	108	0	54.0621	15.7223	3.8386e-33
Unigene22811_All	973	0	420	0	54.0189	15.7212	8.6286e-127
Unigene60816_All	334	0	144	0	53.9542	15.7194	6.0064e-44
Unigene13418_All	258	0	111	0	53.8409	15.7164	4.8274e-34
Unigene63379_All	365	0	157	0	53.829	15.7161	7.5267e-48
Unigene71775_All	670	0	288	0	53.7931	15.7151	3.6004e-87
Unigene61965_All	347	0	149	0	53.7361	15.7136	1.896e-45
Unigene71022_All	601	0	258	0	53.7223	15.7132	3.639e-78
Unigene67179_All	438	0	188	0	53.7147	15.713	3.7309e-57
Unigene52956_All	275	0	118	0	53.698	15.7126	3.825e-36
Unigene51380_All	268	0	115	0	53.6997	15.7126	3.0416e-35
Unigene71033_All	602	0	258	0	53.633	15.7108	3.639e-78
Unigene38889_All	217	0	93	0	53.633	15.7108	1.2204e-28
Unigene40417_All	222	0	95	0	53.5525	15.7087	3.0633e-29
Unigene43604_All	234	0	100	0	53.4802	15.7067	9.6697e-31
Unigene61610_All	342	0	146	0	53.4239	15.7052	1.5077e-44
Unigene14464_All	376	0	160	0	53.2527	15.7006	9.4654e-49
Unigene35634_All	207	0	88	0	53.2012	15.6992	3.8661e-27
Unigene37296_All	212	0	90	0	53.1271	15.6972	9.7042e-28
Unigene58321_All	311	0	132	0	53.1157	15.6969	2.4014e-40
Unigene34787_All	205	0	87	0	53.1098	15.6967	7.7166e-27
Unigene63220_All	363	0	154	0	53.0913	15.6962	5.985e-47
Unigene30840_All	779	0	330	0	53.0134	15.6941	8.9095e-100
Unigene41834_All	227	0	96	0	52.9242	15.6916	1.5347e-29
Unigene15486_All	854	0	360	0	52.7538	15.687	8.8149e-109
Unigene73008_All	861	0	362	0	52.6156	15.6832	2.2126e-109
Unigene17744_All	288	0	121	0	52.5778	15.6822	4.8103e-37
Unigene67196_All	438	0	184	0	52.5718	15.682	5.9214e-56
Unigene13479_All	300	0	126	0	52.5604	15.6817	1.5184e-38
Unigene72671_All	793	0	333	0	52.5509	15.6814	1.1204e-100
Unigene53862_All	281	0	118	0	52.5515	15.6814	3.825e-36
Unigene59806_All	324	0	136	0	52.5295	15.6808	1.513e-41
Unigene69095_All	498	0	209	0	52.5202	15.6806	1.8559e-63
Unigene72253_All	727	0	305	0	52.5019	15.6801	2.8426e-92
Unigene70276_All	553	0	232	0	52.5015	15.6801	2.3174e-70
Unigene13413_All	805	0	337	0	52.3894	15.677	7.0595e-102
Unigene61737_All	344	0	144	0	52.3858	15.6769	6.0064e-44
Unigene43213_All	232	0	97	0	52.323	15.6752	7.6892e-30
Unigene68814_All	488	0	204	0	52.3142	15.6749	5.8794e-62
Unigene39199_All	218	0	91	0	52.2389	15.6728	4.8619e-28
Unigene73037_All	870	0	363	0	52.2152	15.6722	1.1085e-109
Unigene40865_All	223	0	93	0	52.19	15.6715	1.2204e-28
Unigene51970_All	271	0	113	0	52.1817	15.6713	1.2117e-34
Unigene42028_All	228	0	95	0	52.1432	15.6702	3.0633e-29
Unigene38515_All	216	0	90	0	52.1432	15.6702	9.7042e-28
Unigene71495_All	641	0	267	0	52.127	15.6697	7.2376e-81
Unigene21460_All	365	0	152	0	52.1147	15.6694	2.3844e-46
Unigene60384_All	329	0	137	0	52.1115	15.6693	7.5804e-42
Unigene40288_All	221	0	92	0	52.096	15.6689	2.4359e-28
Unigene58206_All	310	0	129	0	52.076	15.6683	1.9095e-39
Unigene51317_All	267	0	111	0	52.0261	15.6669	4.8274e-34
Unigene49921_All	260	0	108	0	51.9828	15.6657	3.8386e-33
Unigene68234_All	468	0	194	0	51.8758	15.6628	5.9004e-59
Unigene52895_All	275	0	114	0	51.8778	15.6628	6.0709e-35
Unigene70927_All	594	0	246	0	51.8272	15.6614	1.4549e-74
Unigene53086_All	276	0	114	0	51.6898	15.6576	6.0709e-35
Unigene68741_All	485	0	200	0	51.6057	15.6552	9.3316e-61
Unigene65852_All	408	0	168	0	51.5298	15.6531	3.7575e-51
Unigene69098_All	498	0	205	0	51.515	15.6527	2.9456e-62
Unigene63187_All	362	0	149	0	51.5094	15.6525	1.896e-45
Unigene68567_All	479	0	197	0	51.4683	15.6514	7.4202e-60
Unigene46604_All	246	0	101	0	51.3802	15.6489	4.8446e-31
Unigene43716_All	234	0	96	0	51.341	15.6478	1.5347e-29
Unigene49997_All	261	0	107	0	51.3041	15.6468	7.6618e-33
Unigene62815_All	357	0	146	0	51.1792	15.6433	1.5077e-44
Unigene65026_All	392	0	160	0	51.0791	15.6404	9.4654e-49
Unigene69152_All	500	0	204	0	51.0587	15.6399	5.8794e-62
Unigene48779_All	255	0	104	0	51.039	15.6393	6.0925e-32
Unigene58693_All	314	0	128	0	51.014	15.6386	3.8114e-39
Unigene71609_All	654	0	266	0	50.8994	15.6354	1.4446e-80
Unigene45450_All	241	0	98	0	50.8883	15.635	3.8523e-30
Unigene37893_All	214	0	87	0	50.8762	15.6347	7.7166e-27
Unigene17951_All	278	0	113	0	50.8678	15.6345	1.2117e-34
Unigene53376_All	278	0	113	0	50.8678	15.6345	1.2117e-34
Unigene56579_All	298	0	121	0	50.8134	15.6329	4.8103e-37
Unigene43591_All	234	0	95	0	50.8062	15.6327	3.0633e-29
Unigene68536_All	478	0	194	0	50.7906	15.6323	5.9004e-59
Unigene67612_All	449	0	182	0	50.7264	15.6304	2.359e-55
Unigene13433_All	506	0	205	0	50.7005	15.6297	2.9456e-62
Unigene57459_All	304	0	123	0	50.6338	15.6278	1.2074e-37
Unigene53187_All	277	0	112	0	50.5996	15.6268	2.4186e-34
Unigene14465_All	337	0	136	0	50.5031	15.6241	1.513e-41
Unigene73102_All	890	0	359	0	50.4793	15.6234	1.7594e-108
Unigene55121_All	288	0	116	0	50.4051	15.6213	1.5238e-35
Unigene73468_All	1041	0	419	0	50.3701	15.6203	1.7222e-126
Unigene43787_All	234	0	94	0	50.2714	15.6175	6.1142e-29
Unigene55244_All	289	0	116	0	50.2307	15.6163	1.5238e-35
Unigene43329_All	232	0	93	0	50.1654	15.6144	1.2204e-28
Unigene71058_All	604	0	242	0	50.1404	15.6137	2.3092e-73
Unigene70637_All	575	0	230	0	50.0575	15.6113	9.2324e-70
Unigene55326_All	290	0	116	0	50.0575	15.6113	1.5238e-35
Unigene67568_All	448	0	179	0	50.0016	15.6097	1.8759e-54
Unigene49412_All	258	0	103	0	49.9605	15.6085	1.216e-31
Unigene68639_All	481	0	192	0	49.9534	15.6083	2.3507e-58
Unigene66696_All	426	0	170	0	49.94	15.6079	9.4317e-52
Unigene44833_All	239	0	95	0	49.7433	15.6022	3.0633e-29
Unigene71665_All	660	0	262	0	49.6783	15.6003	2.2928e-79
Unigene48010_All	252	0	100	0	49.6602	15.5998	9.6697e-31
Unigene66001_All	411	0	163	0	49.6312	15.599	1.1903e-49
Unigene37147_All	212	0	84	0	49.5853	15.5976	6.136e-26
Unigene54339_All	283	0	112	0	49.5269	15.5959	2.4186e-34
Unigene41215_All	225	0	89	0	49.5013	15.5952	1.9369e-27
Unigene14761_All	268	0	106	0	49.4972	15.5951	1.5293e-32
Unigene69616_All	521	0	206	0	49.481	15.5946	1.4758e-62
Unigene38246_All	215	0	85	0	49.4754	15.5944	3.0742e-26
Unigene71834_All	678	0	268	0	49.4669	15.5942	3.6261e-81
Unigene68559_All	479	0	189	0	49.3782	15.5916	1.8692e-57
Unigene72920_All	840	0	331	0	49.3126	15.5897	4.4638e-100
Unigene27850_All	708	0	279	0	49.3151	15.5897	1.8103e-84
Unigene32657_All	2114	0	832	0	49.2524	15.5879	1.8717e-250
Unigene73152_All	903	0	355	0	49.1983	15.5863	2.7925e-107
Unigene49090_All	257	0	101	0	49.181	15.5858	4.8446e-31
Unigene49153_All	257	0	101	0	49.181	15.5858	4.8446e-31
Unigene14647_All	204	0	80	0	49.076	15.5827	9.7388e-25
Unigene69956_All	536	0	210	0	49.0302	15.5814	9.2984e-64
Unigene23194_All	1252	0	490	0	48.978	15.5798	8.4162e-148
Unigene61863_All	345	0	135	0	48.9693	15.5796	3.02e-41
Unigene27707_All	987	0	386	0	48.9417	15.5788	1.3842e-116
Unigene47759_All	251	0	98	0	48.8609	15.5764	3.8523e-30
Unigene46678_All	246	0	96	0	48.8366	15.5757	1.5347e-29
Unigene67815_All	454	0	177	0	48.7895	15.5743	7.4733e-54
Unigene48426_All	254	0	99	0	48.7765	15.5739	1.9301e-30
Unigene24000_All	308	0	120	0	48.7573	15.5733	9.6011e-37
Unigene71671_All	660	0	257	0	48.7302	15.5725	7.2634e-78
Unigene61980_All	347	0	135	0	48.6871	15.5713	3.02e-41
Unigene67509_All	446	0	173	0	48.5423	15.567	1.1861e-52
Unigene41757_All	227	0	88	0	48.5139	15.5661	3.8661e-27
Unigene61235_All	338	0	131	0	48.5025	15.5658	4.7932e-40
Unigene30369_All	821	0	318	0	48.4722	15.5649	3.5621e-96
Unigene38815_All	217	0	84	0	48.4427	15.564	6.136e-26
Unigene38375_All	215	0	83	0	48.3113	15.5601	1.2247e-25
Unigene62855_All	358	0	138	0	48.2398	15.5579	3.7979e-42
Unigene68441_All	475	0	183	0	48.2133	15.5571	1.1819e-55
Unigene63477_All	366	0	141	0	48.2111	15.5571	4.7761e-43
Unigene28475_All	416	0	160	0	48.1322	15.5547	9.4654e-49
Unigene63838_All	372	0	143	0	48.1063	15.5539	1.1989e-43
Unigene68714_All	484	0	186	0	48.0924	15.5535	1.4863e-56
Unigene33845_All	203	0	78	0	48.0848	15.5533	3.8799e-24
Unigene47622_All	250	0	96	0	48.0552	15.5524	1.5347e-29
Unigene61555_All	342	0	131	0	47.9352	15.5488	4.7932e-40
Unigene19880_All	486	0	186	0	47.8945	15.5476	1.4863e-56
Unigene39066_All	217	0	83	0	47.866	15.5467	1.2247e-25
Unigene58697_All	314	0	120	0	47.8256	15.5455	9.6011e-37
Unigene42043_All	228	0	87	0	47.7522	15.5433	7.7166e-27
Unigene69543_All	517	0	197	0	47.6853	15.5413	7.4202e-60
Unigene36617_All	210	0	80	0	47.6738	15.5409	9.7388e-25
Unigene49889_All	260	0	99	0	47.6509	15.5402	1.9301e-30
Unigene55174_All	289	0	110	0	47.6326	15.5397	9.6354e-34
Unigene25824_All	1209	0	460	0	47.6147	15.5391	8.5066e-139
Unigene40936_All	224	0	85	0	47.4876	15.5353	3.0742e-26
Unigene31991_All	1027	0	389	0	47.4011	15.5326	1.7407e-117
Unigene71818_All	676	0	256	0	47.3917	15.5323	1.4498e-77
Unigene63204_All	362	0	137	0	47.361	15.5314	7.5804e-42
Unigene63207_All	362	0	137	0	47.361	15.5314	7.5804e-42
Unigene41401_All	225	0	85	0	47.2765	15.5288	3.0742e-26
Unigene58152_All	310	0	117	0	47.2317	15.5275	7.6346e-36
Unigene42162_All	228	0	86	0	47.2033	15.5266	1.5402e-26
Unigene66365_All	419	0	158	0	47.1902	15.5262	3.7709e-48
Unigene46087_All	244	0	92	0	47.1854	15.5261	2.4359e-28
Unigene49774_All	260	0	98	0	47.1696	15.5256	3.8523e-30
Unigene73615_All	1115	0	420	0	47.1394	15.5246	8.6286e-127
Unigene67012_All	433	0	163	0	47.1095	15.5237	1.1903e-49
Unigene68735_All	485	0	182	0	46.9612	15.5192	2.359e-55
Unigene60281_All	328	0	123	0	46.9289	15.5182	1.2074e-37
Unigene45134_All	240	0	90	0	46.9289	15.5182	9.7042e-28
Unigene38583_All	216	0	81	0	46.9289	15.5182	4.8792e-25
Unigene45740_All	243	0	91	0	46.8645	15.5162	4.8619e-28
Unigene41755_All	227	0	85	0	46.86	15.5161	3.0742e-26
Unigene70679_All	577	0	216	0	46.8476	15.5157	1.4706e-65
Unigene50273_All	262	0	98	0	46.8095	15.5145	3.8523e-30
Unigene40424_All	222	0	83	0	46.788	15.5139	1.2247e-25
Unigene60334_All	329	0	123	0	46.7863	15.5138	1.2074e-37
Unigene55704_All	292	0	109	0	46.7146	15.5116	1.9232e-33
Unigene32337_All	1024	0	382	0	46.6845	15.5107	2.1969e-115
Unigene72812_All	818	0	305	0	46.6612	15.5099	2.8426e-92
Unigene65265_All	397	0	148	0	46.6531	15.5097	3.7844e-45
Unigene70410_All	561	0	209	0	46.6222	15.5087	1.8559e-63
Unigene13610_All	459	0	171	0	46.6222	15.5087	4.7254e-52
Unigene46714_All	247	0	92	0	46.6123	15.5084	2.4359e-28
Unigene66353_All	419	0	156	0	46.5929	15.5078	1.5023e-47
Unigene57418_All	304	0	113	0	46.5173	15.5055	1.2117e-34
Unigene23002_All	326	0	121	0	46.4491	15.5034	4.8103e-37
Unigene64049_All	375	0	139	0	46.3866	15.5014	1.9028e-42
Unigene53999_All	281	0	104	0	46.3166	15.4992	6.0925e-32
Unigene66391_All	420	0	155	0	46.184	15.4951	2.9985e-47
Unigene70182_All	548	0	202	0	46.1296	15.4934	2.3423e-61
Unigene49556_All	259	0	95	0	45.9022	15.4863	3.0633e-29
Unigene70233_All	551	0	202	0	45.8785	15.4855	2.3423e-61
Unigene28690_All	1260	0	460	0	45.6874	15.4795	8.5066e-139
Unigene52660_All	274	0	100	0	45.6729	15.4791	9.6697e-31
Unigene61641_All	343	0	125	0	45.6063	15.4769	3.0307e-38
Unigene73133_All	898	0	327	0	45.5702	15.4758	7.0847e-99
Unigene47482_All	250	0	91	0	45.5523	15.4752	4.8619e-28
Unigene50720_All	264	0	96	0	45.5068	15.4738	1.5347e-29
Unigene73253_All	938	0	341	0	45.4947	15.4734	4.4479e-103
Unigene68248_All	468	0	170	0	45.4582	15.4723	9.4317e-52
Unigene72030_All	697	0	253	0	45.4252	15.4712	1.1528e-76
Unigene28624_All	430	0	156	0	45.401	15.4704	1.5023e-47
Unigene43233_All	232	0	84	0	45.3107	15.4676	6.136e-26
Unigene25497_All	616	0	223	0	45.3037	15.4673	1.1652e-67
Unigene71155_All	611	0	221	0	45.2648	15.4661	4.642e-67
Unigene59449_All	321	0	116	0	45.2233	15.4648	1.5238e-35
Unigene59517_All	321	0	116	0	45.2233	15.4648	1.5238e-35
Unigene66221_All	416	0	150	0	45.124	15.4616	9.4991e-46
Unigene63636_All	369	0	133	0	45.106	15.461	1.2031e-40
Unigene53367_All	278	0	100	0	45.0157	15.4581	9.6697e-31
Unigene26384_All	351	0	126	0	44.9234	15.4552	1.5184e-38
Unigene64668_All	385	0	138	0	44.8567	15.453	3.7979e-42
Unigene21244_All	293	0	105	0	44.8467	15.4527	3.0524e-32
Unigene45176_All	240	0	86	0	44.8432	15.4526	1.5402e-26
Unigene45185_All	240	0	86	0	44.8432	15.4526	1.5402e-26
Unigene71623_All	656	0	235	0	44.8305	15.4522	2.9144e-71
Unigene33198_All	201	0	72	0	44.8276	15.4521	2.4533e-22
Unigene59662_All	322	0	115	0	44.6942	15.4478	3.0416e-35
Unigene13430_All	535	0	191	0	44.6775	15.4473	4.6919e-58
Unigene60313_All	328	0	117	0	44.6397	15.446	7.6346e-36
Unigene71226_All	617	0	220	0	44.6218	15.4455	9.2653e-67
Unigene63192_All	362	0	129	0	44.5954	15.4446	1.9095e-39
Unigene72727_All	803	0	286	0	44.5717	15.4438	1.4344e-86
Unigene39490_All	219	0	78	0	44.5717	15.4438	3.8799e-24
Unigene63572_All	368	0	131	0	44.5485	15.4431	4.7932e-40
Unigene35766_All	208	0	74	0	44.5223	15.4422	6.1579e-23
Unigene50196_All	262	0	93	0	44.4213	15.439	1.2204e-28
Unigene33861_All	203	0	72	0	44.386	15.4378	2.4533e-22
Unigene47717_All	251	0	89	0	44.3737	15.4374	1.9369e-27
Unigene61049_All	336	0	119	0	44.3217	15.4357	1.9164e-36
Unigene73077_All	882	0	312	0	44.2685	15.434	2.2524e-94
Unigene71069_All	605	0	214	0	44.2657	15.4339	5.8585e-65
Unigene64107_All	376	0	133	0	44.2663	15.4339	1.2031e-40
Unigene60592_All	331	0	117	0	44.2351	15.4329	7.6346e-36
Unigene22934_All	518	0	183	0	44.211	15.4321	1.1819e-55
Unigene64672_All	385	0	136	0	44.2066	15.432	1.513e-41
Unigene43852_All	235	0	83	0	44.1997	15.4317	1.2247e-25
Unigene48614_All	255	0	90	0	44.1684	15.4307	9.7042e-28
Unigene48820_All	255	0	90	0	44.1684	15.4307	9.7042e-28
Unigene68096_All	462	0	163	0	44.1525	15.4302	1.1903e-49
Unigene63284_All	363	0	128	0	44.1278	15.4294	3.8114e-39
Unigene49949_All	261	0	92	0	44.112	15.4289	2.4359e-28
Unigene18454_All	469	0	165	0	44.0271	15.4261	2.9879e-50
Unigene48325_All	253	0	89	0	44.0229	15.426	1.9369e-27
Unigene40350_All	222	0	78	0	43.9694	15.4242	3.8799e-24
Unigene56847_All	299	0	105	0	43.9468	15.4235	3.0524e-32
Unigene54096_All	282	0	99	0	43.9334	15.423	1.9301e-30
Unigene46452_All	245	0	86	0	43.928	15.4229	1.5402e-26
Unigene35865_All	208	0	73	0	43.9206	15.4226	1.2291e-22
Unigene37076_All	211	0	74	0	43.8893	15.4216	6.1579e-23
Unigene49159_All	257	0	90	0	43.8247	15.4195	9.7042e-28
Unigene63050_All	360	0	126	0	43.8003	15.4187	1.5184e-38
Unigene14518_All	683	0	239	0	43.7912	15.4184	1.8362e-72
Unigene34039_All	203	0	71	0	43.7695	15.4176	4.8966e-22
Unigene61913_All	346	0	121	0	43.7641	15.4175	4.8103e-37
Unigene62209_All	349	0	122	0	43.7465	15.4169	2.41e-37
Unigene72075_All	701	0	245	0	43.7378	15.4166	2.904e-74
Unigene72244_All	725	0	253	0	43.6709	15.4144	1.1528e-76
Unigene45287_All	241	0	84	0	43.6186	15.4127	6.136e-26
Unigene23685_All	359	0	125	0	43.5737	15.4112	3.0307e-38
Unigene48854_All	256	0	89	0	43.507	15.409	1.9369e-27
Unigene44775_All	239	0	83	0	43.46	15.4074	1.2247e-25
Unigene38672_All	216	0	75	0	43.4527	15.4072	3.0852e-23
Unigene50782_All	265	0	92	0	43.4461	15.4069	2.4359e-28
Unigene56423_All	297	0	103	0	43.4	15.4054	1.216e-31
Unigene65347_All	398	0	138	0	43.3916	15.4051	3.7979e-42
Unigene44291_All	237	0	82	0	43.2987	15.402	2.4445e-25
Unigene61751_All	344	0	119	0	43.291	15.4018	1.9164e-36
Unigene56552_All	298	0	103	0	43.2544	15.4006	1.216e-31
Unigene72318_All	735	0	254	0	43.247	15.4003	5.7757e-77
Unigene66417_All	420	0	145	0	43.2044	15.3989	3.0092e-44
Unigene24479_All	507	0	175	0	43.1956	15.3986	2.9773e-53
Unigene72968_All	852	0	294	0	43.1834	15.3982	5.694e-89
Unigene34129_All	203	0	70	0	43.153	15.3972	9.7736e-22
Unigene44669_All	238	0	82	0	43.1168	15.396	2.4445e-25
Unigene38143_All	215	0	74	0	43.0727	15.3945	6.1579e-23
Unigene46880_All	247	0	85	0	43.0657	15.3943	3.0742e-26
Unigene48166_All	253	0	87	0	43.0336	15.3932	7.7166e-27
Unigene71643_All	658	0	226	0	42.9825	15.3915	1.4653e-68
Unigene44274_All	236	0	81	0	42.9519	15.3904	4.8792e-25
Unigene69393_All	510	0	175	0	42.9415	15.3901	2.9773e-53
Unigene35314_All	207	0	71	0	42.9237	15.3895	4.8966e-22
Unigene53137_All	277	0	95	0	42.9193	15.3893	3.0633e-29
Unigene60464_All	330	0	113	0	42.8523	15.3871	1.2117e-34
Unigene21594_All	333	0	114	0	42.842	15.3867	6.0709e-35
Unigene14012_All	231	0	79	0	42.7981	15.3853	1.9438e-24
Unigene66616_All	424	0	145	0	42.7968	15.3852	3.0092e-44
Unigene59608_All	322	0	110	0	42.751	15.3837	9.6354e-34
Unigene32111_All	735	0	251	0	42.7362	15.3832	4.5927e-76
Unigene34714_All	205	0	70	0	42.732	15.383	9.7736e-22
Unigene55346_All	290	0	99	0	42.7215	15.3827	1.9301e-30
Unigene72705_All	800	0	273	0	42.7053	15.3821	1.1446e-82
Unigene66519_All	422	0	144	0	42.7031	15.3821	6.0064e-44
Unigene49488_All	258	0	88	0	42.6847	15.3814	3.8661e-27
Unigene58616_All	314	0	107	0	42.6445	15.3801	7.6618e-33
Unigene30278_All	1768	0	602	0	42.6112	15.3789	2.0314e-181
Unigene73479_All	1046	0	356	0	42.5919	15.3783	1.3991e-107
Unigene45493_All	241	0	82	0	42.58	15.3779	2.4445e-25
Unigene70055_All	541	0	184	0	42.5628	15.3773	5.9214e-56
Unigene49126_All	256	0	87	0	42.5293	15.3762	7.7166e-27
Unigene32376_All	924	0	314	0	42.5272	15.3761	5.6536e-95
Unigene58058_All	309	0	105	0	42.5246	15.376	3.0524e-32
Unigene68761_All	486	0	165	0	42.4871	15.3747	2.9879e-50
Unigene65078_All	393	0	133	0	42.3515	15.3701	1.2031e-40
Unigene17656_All	568	0	192	0	42.3021	15.3684	2.3507e-58
Unigene56272_All	296	0	100	0	42.2783	15.3676	9.6697e-31
Unigene40431_All	222	0	75	0	42.2783	15.3676	3.0852e-23
Unigene64321_All	379	0	128	0	42.2649	15.3672	3.8114e-39
Unigene43775_All	234	0	79	0	42.2494	15.3666	1.9438e-24
Unigene45070_All	240	0	81	0	42.236	15.3662	4.8792e-25
Unigene51155_All	267	0	90	0	42.1833	15.3644	9.7042e-28
Unigene51745_All	270	0	91	0	42.1781	15.3642	4.8619e-28
Unigene68974_All	493	0	166	0	42.1377	15.3628	1.497e-50
Unigene71561_All	648	0	218	0	42.1008	15.3616	3.6912e-66
Unigene67040_All	434	0	146	0	42.0991	15.3615	1.5077e-44
Unigene24164_All	449	0	151	0	42.0862	15.3611	4.7592e-46
Unigene26550_All	684	0	230	0	42.0805	15.3609	9.2324e-70
Unigene68388_All	473	0	159	0	42.0674	15.3604	1.8893e-48
Unigene72372_All	744	0	250	0	42.051	15.3599	9.1669e-76
Unigene30917_All	1046	0	351	0	41.9937	15.3579	4.4321e-106
Unigene36025_All	209	0	70	0	41.9142	15.3552	9.7736e-22
Unigene41820_All	227	0	76	0	41.8984	15.3546	1.5457e-23
Unigene47800_All	251	0	84	0	41.8808	15.354	6.136e-26
Unigene49144_All	257	0	86	0	41.8769	15.3539	1.5402e-26
Unigene52903_All	275	0	92	0	41.8663	15.3535	2.4359e-28
Unigene53919_All	281	0	94	0	41.863	15.3534	6.1142e-29
Unigene73156_All	903	0	302	0	41.8532	15.3531	2.2604e-91
Unigene69703_All	524	0	175	0	41.7942	15.351	2.9773e-53
Unigene73971_All	1771	0	591	0	41.7617	15.3499	4.0691e-178
Unigene65541_All	402	0	134	0	41.7146	15.3483	6.0278e-41
Unigene54140_All	282	0	94	0	41.7146	15.3483	6.1142e-29
Unigene45774_All	243	0	81	0	41.7146	15.3483	4.8792e-25
Unigene36510_All	210	0	70	0	41.7146	15.3483	9.7736e-22
Unigene31291_All	1174	0	391	0	41.6791	15.347	4.3694e-118
Unigene21403_All	862	0	287	0	41.6662	15.3466	7.1863e-87
Unigene29683_All	484	0	161	0	41.6284	15.3453	4.7422e-49
Unigene64354_All	379	0	126	0	41.6045	15.3445	1.5184e-38
Unigene58876_All	316	0	105	0	41.5826	15.3437	3.0524e-32
Unigene55645_All	292	0	97	0	41.5717	15.3433	7.6892e-30
Unigene73464_All	1039	0	345	0	41.554	15.3427	2.8024e-104
Unigene35884_All	208	0	69	0	41.514	15.3413	1.9508e-21
Unigene56330_All	296	0	98	0	41.4327	15.3385	3.8523e-30
Unigene53351_All	278	0	92	0	41.4145	15.3378	2.4359e-28
Unigene69825_All	529	0	175	0	41.3992	15.3373	2.9773e-53
Unigene14847_All	647	0	214	0	41.3922	15.3371	5.8585e-65
Unigene47724_All	251	0	83	0	41.3822	15.3367	1.2247e-25
Unigene62110_All	348	0	115	0	41.355	15.3358	3.0416e-35
Unigene67229_All	439	0	145	0	41.3345	15.3351	3.0092e-44
Unigene38432_All	215	0	71	0	41.3265	15.3348	4.8966e-22
Unigene36326_All	209	0	69	0	41.3154	15.3344	1.9508e-21
Unigene33857_All	203	0	67	0	41.3036	15.334	7.7717e-21
Unigene73414_All	1013	0	334	0	41.2616	15.3325	5.6135e-101
Unigene70247_All	552	0	182	0	41.2612	15.3325	2.359e-55
Unigene50649_All	264	0	87	0	41.2406	15.3318	7.7166e-27
Unigene67055_All	434	0	143	0	41.234	15.3315	1.1989e-43
Unigene29338_All	553	0	182	0	41.1866	15.3299	2.359e-55
Unigene16989_All	474	0	156	0	41.1866	15.3299	1.5023e-47
Unigene65037_All	392	0	129	0	41.1825	15.3297	1.9095e-39
Unigene43047_All	231	0	76	0	41.1728	15.3294	1.5457e-23
Unigene35722_All	207	0	68	0	41.11	15.3272	3.8937e-21
Unigene22892_All	326	0	107	0	41.0748	15.326	7.6618e-33
Unigene64736_All	387	0	127	0	41.0678	15.3257	7.6075e-39
Unigene47461_All	250	0	82	0	41.0472	15.325	2.4445e-25
Unigene46767_All	247	0	81	0	41.039	15.3247	4.8792e-25
Unigene68479_All	476	0	156	0	41.0135	15.3238	1.5023e-47
Unigene72208_All	719	0	235	0	40.9023	15.3199	2.9144e-71
Unigene72141_All	710	0	232	0	40.892	15.3195	2.3174e-70
Unigene69212_All	502	0	164	0	40.8836	15.3192	5.9638e-50
Unigene44807_All	239	0	78	0	40.8419	15.3178	3.8799e-24
Unigene63757_All	371	0	121	0	40.8151	15.3168	4.8103e-37
Unigene59225_All	319	0	104	0	40.7992	15.3163	6.0925e-32
Unigene14987_All	623	0	203	0	40.7772	15.3155	1.1735e-61
Unigene39331_All	218	0	71	0	40.7578	15.3148	4.8966e-22
Unigene69653_All	522	0	170	0	40.7556	15.3147	9.4317e-52
Unigene71996_All	694	0	226	0	40.7529	15.3146	1.4653e-68
Unigene71080_All	605	0	197	0	40.7493	15.3145	7.4202e-60
Unigene68472_All	476	0	155	0	40.7506	15.3145	2.9985e-47
Unigene14884_All	464	0	151	0	40.7257	15.3137	4.7592e-46
Unigene36078_All	209	0	68	0	40.7166	15.3133	3.8937e-21
Unigene47327_All	249	0	81	0	40.7094	15.3131	4.8792e-25
Unigene64840_All	388	0	126	0	40.6395	15.3106	1.5184e-38
Unigene70188_All	549	0	178	0	40.5748	15.3083	3.7442e-54
Unigene38621_All	216	0	70	0	40.5558	15.3076	9.7736e-22
Unigene47594_All	250	0	81	0	40.5466	15.3073	4.8792e-25
Unigene53983_All	281	0	91	0	40.527	15.3066	4.8619e-28
Unigene36689_All	210	0	68	0	40.5227	15.3064	3.8937e-21
Unigene46151_All	244	0	79	0	40.5179	15.3063	1.9438e-24
Unigene71126_All	609	0	197	0	40.4816	15.305	7.4202e-60
Unigene71407_All	634	0	205	0	40.4645	15.3044	2.9456e-62
Unigene62250_All	350	0	113	0	40.4036	15.3022	1.2117e-34
Unigene47745_All	251	0	81	0	40.385	15.3015	4.8792e-25
Unigene64047_All	375	0	121	0	40.3797	15.3013	4.8103e-37
Unigene46257_All	245	0	79	0	40.3525	15.3004	1.9438e-24
Unigene30554_All	915	0	295	0	40.3469	15.3002	2.8528e-89
Unigene69426_All	512	0	165	0	40.3295	15.2995	2.9879e-50
Unigene68519_All	478	0	154	0	40.3183	15.2991	5.985e-47
Unigene71825_All	677	0	218	0	40.2974	15.2984	3.6912e-66
Unigene55279_All	289	0	93	0	40.2712	15.2975	1.2204e-28
Unigene42597_All	230	0	74	0	40.2636	15.2972	6.1579e-23
Unigene68810_All	488	0	157	0	40.2614	15.2971	7.5267e-48
Unigene60463_All	330	0	106	0	40.1977	15.2948	1.5293e-32
Unigene46488_All	246	0	79	0	40.1884	15.2945	1.9438e-24
Unigene60109_All	327	0	105	0	40.1838	15.2943	3.0524e-32
Unigene20162_All	296	0	95	0	40.1644	15.2936	3.0633e-29
Unigene45193_All	240	0	77	0	40.1503	15.2931	7.7441e-24
Unigene65352_All	399	0	128	0	40.1464	15.293	3.8114e-39
Unigene49536_All	259	0	83	0	40.104	15.2915	1.2247e-25
Unigene34945_All	206	0	66	0	40.0946	15.2911	1.5512e-20
Unigene33870_All	203	0	65	0	40.0707	15.2903	3.0962e-20
Unigene57261_All	303	0	97	0	40.0625	15.29	7.6892e-30
Unigene32973_All	200	0	64	0	40.046	15.2894	6.1799e-20
Unigene54139_All	282	0	90	0	39.9395	15.2855	9.7042e-28
Unigene43879_All	235	0	75	0	39.9395	15.2855	3.0852e-23
Unigene72672_All	793	0	253	0	39.9261	15.285	1.1528e-76
Unigene34272_All	204	0	65	0	39.8742	15.2832	3.0962e-20
Unigene51874_All	270	0	86	0	39.8606	15.2827	1.5402e-26
Unigene39072_All	217	0	69	0	39.7923	15.2802	1.9508e-21
Unigene71231_All	617	0	196	0	39.7539	15.2788	1.4811e-59
Unigene70845_All	589	0	187	0	39.7315	15.278	7.4467e-57
Unigene41761_All	227	0	72	0	39.6932	15.2766	2.4533e-22
Unigene72735_All	804	0	255	0	39.6911	15.2765	2.8937e-77
Unigene58104_All	309	0	98	0	39.6896	15.2765	3.8523e-30
Unigene67826_All	455	0	144	0	39.6059	15.2734	6.0064e-44
Unigene62520_All	351	0	111	0	39.5754	15.2723	4.8274e-34
Unigene46843_All	247	0	78	0	39.5191	15.2703	3.8799e-24
Unigene25867_All	1343	0	424	0	39.5093	15.2699	5.4365e-128
Unigene28767_All	675	0	213	0	39.4898	15.2692	1.1693e-64
Unigene58981_All	317	0	100	0	39.4775	15.2687	9.6697e-31
Unigene28132_All	967	0	305	0	39.4714	15.2685	2.8426e-92
Unigene68663_All	482	0	152	0	39.4644	15.2683	2.3844e-46
Unigene33871_All	203	0	64	0	39.4542	15.2679	6.1799e-20
Unigene65610_All	403	0	127	0	39.4374	15.2673	7.6075e-39
Unigene38738_All	216	0	68	0	39.3971	15.2658	3.8937e-21
Unigene71674_All	661	0	208	0	39.3796	15.2652	3.7044e-63
Unigene69571_All	518	0	163	0	39.3792	15.2651	1.1903e-49
Unigene24752_All	785	0	247	0	39.3764	15.265	7.2893e-75
Unigene59492_All	321	0	101	0	39.3755	15.265	4.8446e-31
Unigene62247_All	350	0	110	0	39.3309	15.2634	9.6354e-34
Unigene36417_All	210	0	66	0	39.3309	15.2634	1.5512e-20
Unigene35454_All	207	0	65	0	39.2963	15.2621	3.0962e-20
Unigene63037_All	360	0	113	0	39.2812	15.2616	1.2117e-34
Unigene13435_All	411	0	129	0	39.2787	15.2615	1.9095e-39
Unigene69382_All	510	0	160	0	39.2608	15.2608	9.4654e-49
Unigene68742_All	485	0	152	0	39.2203	15.2593	2.3844e-46
Unigene58888_All	316	0	99	0	39.2064	15.2588	1.9301e-30
Unigene29999_All	907	0	284	0	39.185	15.258	5.7144e-86
Unigene37878_All	214	0	67	0	39.1805	15.2578	7.7717e-21
Unigene15361_All	336	0	105	0	39.1074	15.2552	3.0524e-32
Unigene59327_All	320	0	100	0	39.1074	15.2552	9.6697e-31
Unigene64403_All	381	0	119	0	39.0869	15.2544	1.9164e-36
Unigene40083_All	221	0	69	0	39.072	15.2538	1.9508e-21
Unigene73976_All	1812	0	565	0	39.0211	15.252	2.5913e-170
Unigene31598_All	709	0	221	0	39.0081	15.2515	4.642e-67
Unigene14312_All	632	0	197	0	39.0084	15.2515	7.4202e-60
Unigene73101_All	889	0	277	0	38.993	15.2509	7.2119e-84
Unigene63442_All	366	0	114	0	38.9792	15.2504	6.0709e-35
Unigene16710_All	305	0	95	0	38.9792	15.2504	3.0633e-29
Unigene42157_All	228	0	71	0	38.9702	15.2501	4.8966e-22
Unigene62015_All	347	0	108	0	38.9496	15.2493	3.8386e-33
Unigene32491_All	1071	0	333	0	38.9102	15.2479	1.1204e-100
Unigene15505_All	798	0	248	0	38.8918	15.2472	3.652e-75
Unigene19775_All	1379	0	428	0	38.8408	15.2453	3.4253e-129
Unigene65744_All	406	0	126	0	38.8377	15.2452	1.5184e-38
Unigene13512_All	348	0	108	0	38.8377	15.2452	3.8386e-33
Unigene33835_All	203	0	63	0	38.8377	15.2452	1.2335e-19
Unigene38624_All	216	0	67	0	38.8177	15.2444	7.7717e-21
Unigene71958_All	690	0	214	0	38.8127	15.2442	5.8585e-65
Unigene70963_All	597	0	185	0	38.7799	15.243	2.9667e-56
Unigene30811_All	630	0	195	0	38.735	15.2414	2.9562e-59
Unigene55985_All	294	0	91	0	38.735	15.2414	4.8619e-28
Unigene14247_All	265	0	82	0	38.7237	15.2409	2.4445e-25
Unigene27584_All	905	0	280	0	38.7185	15.2407	9.0695e-85
Unigene35516_All	207	0	64	0	38.6918	15.2397	6.1799e-20
Unigene72461_All	758	0	234	0	38.6328	15.2375	5.817e-71
Unigene16234_All	606	0	187	0	38.617	15.2369	7.4467e-57
Unigene64096_All	376	0	116	0	38.6082	15.2366	1.5238e-35
Unigene33134_All	201	0	62	0	38.6016	15.2364	2.462e-19
Unigene48361_All	253	0	78	0	38.5819	15.2356	3.8799e-24
Unigene67680_All	451	0	139	0	38.5698	15.2352	1.9028e-42
Unigene71726_All	666	0	205	0	38.5202	15.2333	2.9456e-62
Unigene56792_All	299	0	92	0	38.5058	15.2328	2.4359e-28
Unigene64598_All	384	0	118	0	38.4556	15.2309	3.825e-36
Unigene21547_All	440	0	135	0	38.3964	15.2287	3.02e-41
Unigene40315_All	222	0	68	0	38.3323	15.2263	3.8937e-21
Unigene40543_All	222	0	68	0	38.3323	15.2263	3.8937e-21
Unigene53952_All	281	0	86	0	38.3002	15.2251	1.5402e-26
Unigene71517_All	644	0	197	0	38.2816	15.2244	7.4202e-60
Unigene66041_All	412	0	126	0	38.2721	15.224	1.5184e-38
Unigene51038_All	265	0	81	0	38.2515	15.2232	4.8792e-25
Unigene14357_All	1313	0	401	0	38.2198	15.222	4.3539e-121
Unigene31908_All	1068	0	326	0	38.1993	15.2213	1.4141e-98
Unigene14169_All	843	0	257	0	38.1518	15.2195	7.2634e-78
Unigene68563_All	479	0	146	0	38.144	15.2192	1.5077e-44
Unigene61877_All	345	0	105	0	38.0872	15.217	3.0524e-32
Unigene17554_All	253	0	77	0	38.0872	15.217	7.7441e-24
Unigene67542_All	447	0	136	0	38.0751	15.2166	1.513e-41
Unigene62668_All	355	0	108	0	38.0719	15.2164	3.8386e-33
Unigene13462_All	1365	0	415	0	38.0474	15.2155	2.7335e-125
Unigene62429_All	352	0	107	0	38.0409	15.2153	7.6618e-33
Unigene41863_All	227	0	69	0	38.0393	15.2152	1.9508e-21
Unigene37860_All	214	0	65	0	38.011	15.2141	3.0962e-20
Unigene58518_All	313	0	95	0	37.9829	15.2131	3.0633e-29
Unigene17961_All	478	0	145	0	37.962	15.2123	3.0092e-44
Unigene61379_All	340	0	103	0	37.9112	15.2103	1.216e-31
Unigene45339_All	241	0	73	0	37.9066	15.2102	1.2291e-22
Unigene39205_All	218	0	66	0	37.8876	15.2094	1.5512e-20
Unigene64156_All	377	0	114	0	37.8419	15.2077	6.0709e-35
Unigene67434_All	444	0	134	0	37.7686	15.2049	6.0278e-41
Unigene29147_All	892	0	269	0	37.7395	15.2038	1.8167e-81
Unigene72622_All	783	0	236	0	37.7189	15.203	1.4601e-71
Unigene64639_All	385	0	116	0	37.7057	15.2025	1.5238e-35
Unigene30072_All	747	0	225	0	37.6939	15.202	2.9247e-68
Unigene72286_All	731	0	220	0	37.663	15.2009	9.2653e-67
Unigene26194_All	542	0	163	0	37.6355	15.1998	1.1903e-49
Unigene68837_All	489	0	147	0	37.6199	15.1992	7.5535e-45
Unigene37586_All	213	0	64	0	37.6019	15.1985	6.1799e-20
Unigene60790_All	333	0	100	0	37.5807	15.1977	9.6697e-31
Unigene72475_All	760	0	228	0	37.5431	15.1963	3.6781e-69
Unigene42637_All	230	0	69	0	37.5431	15.1963	1.9508e-21
Unigene30176_All	914	0	274	0	37.5157	15.1952	5.7347e-83
Unigene44362_All	237	0	71	0	37.4903	15.1942	4.8966e-22
Unigene34255_All	204	0	61	0	37.4204	15.1915	4.9141e-19
Unigene64809_All	388	0	116	0	37.4141	15.1913	1.5238e-35
Unigene50054_All	261	0	78	0	37.3993	15.1907	3.8799e-24
Unigene42914_All	231	0	69	0	37.3806	15.19	1.9508e-21
Unigene42174_All	228	0	68	0	37.3236	15.1878	3.8937e-21
Unigene42179_All	228	0	68	0	37.3236	15.1878	3.8937e-21
Unigene58034_All	309	0	92	0	37.2596	15.1853	2.4359e-28
Unigene50137_All	262	0	78	0	37.2565	15.1852	3.8799e-24
Unigene56728_All	299	0	89	0	37.2501	15.185	1.9369e-27
Unigene70787_All	585	0	174	0	37.2222	15.1839	5.9426e-53
Unigene56279_All	296	0	88	0	37.2049	15.1832	3.8661e-27
Unigene40342_All	222	0	66	0	37.2049	15.1832	1.5512e-20
Unigene62276_All	350	0	104	0	37.1856	15.1825	6.0925e-32
Unigene61432_All	340	0	101	0	37.1751	15.182	4.8446e-31
Unigene44061_All	236	0	70	0	37.1189	15.1799	9.7736e-22
Unigene69743_All	526	0	156	0	37.1149	15.1797	1.5023e-47
Unigene29685_All	1130	0	335	0	37.1001	15.1791	2.8124e-101
Unigene58721_All	314	0	93	0	37.0649	15.1778	1.2204e-28
Unigene68473_All	470	0	139	0	37.0106	15.1757	1.9028e-42
Unigene29752_All	1968	0	582	0	37.009	15.1756	2.0459e-175
Unigene66896_All	430	0	127	0	36.9611	15.1737	7.6075e-39
Unigene36655_All	210	0	62	0	36.9472	15.1732	2.462e-19
Unigene71833_All	678	0	200	0	36.9156	15.1719	9.3316e-61
Unigene43758_All	234	0	69	0	36.9014	15.1714	1.9508e-21
Unigene16054_All	424	0	125	0	36.8938	15.1711	3.0307e-38
Unigene14238_All	933	0	275	0	36.8859	15.1708	2.8732e-83
Unigene52789_All	275	0	81	0	36.8605	15.1698	4.8792e-25
Unigene28780_All	428	0	126	0	36.8414	15.169	1.5184e-38
Unigene43020_All	231	0	68	0	36.8389	15.1689	3.8937e-21
Unigene28328_All	381	0	112	0	36.7877	15.1669	2.4186e-34
Unigene64405_All	381	0	112	0	36.7877	15.1669	2.4186e-34
Unigene59383_All	320	0	94	0	36.761	15.1659	6.1142e-29
Unigene48051_All	252	0	74	0	36.7486	15.1654	6.1579e-23
Unigene56870_All	300	0	88	0	36.7088	15.1638	3.8661e-27
Unigene66261_All	416	0	122	0	36.7008	15.1635	2.41e-37
Unigene40433_All	222	0	65	0	36.6412	15.1612	3.0962e-20
Unigene40549_All	222	0	65	0	36.6412	15.1612	3.0962e-20
Unigene51307_All	267	0	78	0	36.5589	15.1579	3.8799e-24
Unigene45083_All	240	0	70	0	36.5003	15.1556	9.7736e-22
Unigene45216_All	240	0	70	0	36.5003	15.1556	9.7736e-22
Unigene17517_All	364	0	106	0	36.443	15.1534	1.5293e-32
Unigene69813_All	529	0	154	0	36.4313	15.1529	5.985e-47
Unigene37652_All	213	0	62	0	36.4268	15.1527	2.462e-19
Unigene28614_All	928	0	270	0	36.4104	15.1521	9.1019e-82
Unigene35499_All	207	0	60	0	36.2736	15.1466	9.8084e-19
Unigene62942_All	359	0	104	0	36.2533	15.1458	6.0925e-32
Unigene51770_All	270	0	78	0	36.1526	15.1418	3.8799e-24
Unigene69715_All	524	0	151	0	36.0624	15.1382	4.7592e-46
Unigene14398_All	236	0	68	0	36.0584	15.138	3.8937e-21
Unigene26464_All	375	0	108	0	36.0414	15.1374	3.8386e-33
Unigene45052_All	240	0	69	0	35.9788	15.1349	1.9508e-21
Unigene50046_All	261	0	75	0	35.9609	15.1341	3.0852e-23
Unigene54060_All	282	0	81	0	35.9455	15.1335	4.8792e-25
Unigene31021_All	766	0	220	0	35.9421	15.1334	9.2653e-67
Unigene50843_All	265	0	76	0	35.8903	15.1313	1.5457e-23
Unigene68452_All	475	0	136	0	35.8306	15.1289	1.513e-41
Unigene30302_All	807	0	231	0	35.8218	15.1286	4.6255e-70
Unigene51586_All	269	0	77	0	35.8218	15.1286	7.7441e-24
Unigene21976_All	490	0	140	0	35.7554	15.1259	9.533e-43
Unigene24088_All	392	0	112	0	35.7554	15.1259	2.4186e-34
Unigene52512_All	273	0	78	0	35.7554	15.1259	3.8799e-24
Unigene16170_All	238	0	68	0	35.7554	15.1259	3.8937e-21
Unigene33767_All	203	0	58	0	35.7554	15.1259	3.9076e-18
Unigene33825_All	203	0	58	0	35.7554	15.1259	3.9076e-18
Unigene24208_All	319	0	91	0	35.6993	15.1236	4.8619e-28
Unigene73603_All	1108	0	315	0	35.5779	15.1187	2.8325e-95
Unigene65500_All	401	0	114	0	35.577	15.1187	6.0709e-35
Unigene53464_All	278	0	79	0	35.5624	15.1181	1.9438e-24
Unigene73536_All	1050	0	298	0	35.517	15.1162	3.5876e-90
Unigene60931_All	335	0	95	0	35.4885	15.1151	3.0633e-29
Unigene13426_All	395	0	112	0	35.4838	15.1149	2.4186e-34
Unigene32344_All	1012	0	286	0	35.3667	15.1101	1.4344e-86
Unigene52988_All	276	0	78	0	35.3667	15.1101	3.8799e-24
Unigene32524_All	1136	0	321	0	35.3619	15.1099	4.4797e-97
Unigene58839_All	315	0	89	0	35.3581	15.1098	1.9369e-27
Unigene25501_All	354	0	100	0	35.3513	15.1095	9.6697e-31
Unigene31280_All	549	0	155	0	35.332	15.1087	2.9985e-47
Unigene17324_All	620	0	175	0	35.3228	15.1083	2.9773e-53
Unigene33616_All	202	0	57	0	35.3128	15.1079	7.7994e-18
Unigene30396_All	599	0	169	0	35.3077	15.1077	1.8825e-51
Unigene59391_All	319	0	90	0	35.307	15.1077	9.7042e-28
Unigene41965_All	227	0	64	0	35.2828	15.1067	6.1799e-20
Unigene23951_All	472	0	133	0	35.263	15.1059	1.2031e-40
Unigene23160_All	316	0	89	0	35.2462	15.1052	1.9369e-27
Unigene62098_All	348	0	98	0	35.2416	15.105	3.8523e-30
Unigene35183_All	206	0	58	0	35.2347	15.1047	3.9076e-18
Unigene29334_All	747	0	210	0	35.181	15.1025	9.2984e-64
Unigene47389_All	249	0	70	0	35.181	15.1025	9.7736e-22
Unigene61172_All	338	0	95	0	35.1735	15.1022	3.0633e-29
Unigene45721_All	242	0	68	0	35.1644	15.1018	3.8937e-21
Unigene36529_All	210	0	59	0	35.1594	15.1016	1.9577e-18
Unigene66290_All	417	0	117	0	35.1123	15.0997	7.6346e-36
Unigene15906_All	1260	0	353	0	35.0601	15.0975	1.1125e-106
Unigene73227_All	925	0	259	0	35.0403	15.0967	1.8232e-78
Unigene64718_All	386	0	108	0	35.0143	15.0957	3.8386e-33
Unigene73967_All	1720	0	481	0	34.9966	15.0949	4.2316e-145
Unigene38397_All	215	0	60	0	34.9238	15.0919	9.8084e-19
Unigene14000_All	491	0	137	0	34.9179	15.0917	7.5804e-42
Unigene61133_All	337	0	94	0	34.9066	15.0912	6.1142e-29
Unigene41453_All	226	0	63	0	34.8852	15.0903	1.2335e-19
Unigene50268_All	262	0	73	0	34.8683	15.0896	1.2291e-22
Unigene25019_All	284	0	79	0	34.8111	15.0873	1.9438e-24
Unigene29721_All	687	0	191	0	34.7925	15.0865	4.6919e-58
Unigene51765_All	270	0	75	0	34.7622	15.0852	3.0852e-23
Unigene38582_All	216	0	60	0	34.7622	15.0852	9.8084e-19
Unigene65787_All	407	0	113	0	34.7451	15.0845	1.2117e-34
Unigene50502_All	263	0	73	0	34.7357	15.0841	1.2291e-22
Unigene44621_All	238	0	66	0	34.7037	15.0828	1.5512e-20
Unigene54557_All	285	0	79	0	34.689	15.0822	1.9438e-24
Unigene30135_All	967	0	268	0	34.6831	15.0819	3.6261e-81
Unigene69109_All	498	0	138	0	34.6784	15.0817	3.7979e-42
Unigene64309_All	379	0	105	0	34.6704	15.0814	3.0524e-32
Unigene30810_All	625	0	173	0	34.6398	15.0801	1.1861e-52
Unigene67305_All	441	0	122	0	34.6203	15.0793	2.41e-37
Unigene70026_All	539	0	149	0	34.5945	15.0783	1.896e-45
Unigene32182_All	778	0	215	0	34.5834	15.0778	2.9352e-65
Unigene13619_All	438	0	121	0	34.5717	15.0773	4.8103e-37
Unigene54702_All	286	0	79	0	34.5677	15.0771	1.9438e-24
Unigene63935_All	373	0	103	0	34.5571	15.0767	1.216e-31
Unigene33794_All	203	0	56	0	34.5224	15.0752	1.5567e-17
Unigene33888_All	203	0	56	0	34.5224	15.0752	1.5567e-17
Unigene67633_All	450	0	124	0	34.4841	15.0736	6.0493e-38
Unigene18245_All	494	0	136	0	34.4525	15.0723	1.513e-41
Unigene56556_All	298	0	82	0	34.4355	15.0716	2.4445e-25
Unigene72182_All	716	0	197	0	34.432	15.0715	7.4202e-60
Unigene68795_All	487	0	134	0	34.4338	15.0715	6.0278e-41
Unigene47752_All	251	0	69	0	34.4021	15.0702	1.9508e-21
Unigene14964_All	1008	0	277	0	34.3897	15.0697	7.2119e-84
Unigene26448_All	1574	0	432	0	34.347	15.0679	2.1582e-130
Unigene68289_All	470	0	129	0	34.348	15.0679	1.9095e-39
Unigene20761_All	957	0	262	0	34.2609	15.0643	2.2928e-79
Unigene13412_All	358	0	98	0	34.2572	15.0641	3.8523e-30
Unigene17499_All	676	0	185	0	34.2479	15.0637	2.9667e-56
Unigene28014_All	483	0	132	0	34.2008	15.0617	2.4014e-40
Unigene73259_All	941	0	257	0	34.1785	15.0608	7.2634e-78
Unigene73572_All	1092	0	298	0	34.151	15.0596	3.5876e-90
Unigene30460_All	1268	0	346	0	34.1481	15.0595	1.404e-104
Unigene31642_All	627	0	171	0	34.1301	15.0588	4.7254e-52
Unigene63958_All	374	0	102	0	34.1301	15.0588	2.4272e-31
Unigene60490_All	330	0	90	0	34.1301	15.0588	9.7042e-28
Unigene56370_All	297	0	81	0	34.1301	15.0588	4.8792e-25
Unigene49184_All	257	0	70	0	34.0858	15.0569	9.7736e-22
Unigene70511_All	566	0	154	0	34.0497	15.0554	5.985e-47
Unigene14744_All	493	0	134	0	34.0147	15.0539	6.0278e-41
Unigene66266_All	416	0	113	0	33.9934	15.053	1.2117e-34
Unigene65142_All	394	0	107	0	33.9857	15.0526	7.6618e-33
Unigene14834_All	696	0	189	0	33.983	15.0525	1.8692e-57
Unigene43053_All	232	0	63	0	33.983	15.0525	1.2335e-19
Unigene43104_All	232	0	63	0	33.983	15.0525	1.2335e-19
Unigene14459_All	546	0	148	0	33.9218	15.0499	3.7844e-45
Unigene29257_All	417	0	113	0	33.9119	15.0495	1.2117e-34
Unigene58184_All	310	0	84	0	33.9099	15.0494	6.136e-26
Unigene54997_All	288	0	78	0	33.8931	15.0487	3.8799e-24
Unigene23720_All	599	0	162	0	33.8452	15.0467	2.3759e-49
Unigene29418_All	551	0	149	0	33.8411	15.0465	1.896e-45
Unigene47023_All	248	0	67	0	33.809	15.0451	7.7717e-21
Unigene53337_All	278	0	75	0	33.7618	15.0431	3.0852e-23
Unigene38283_All	215	0	58	0	33.7597	15.043	3.9076e-18
Unigene38353_All	215	0	58	0	33.7597	15.043	3.9076e-18
Unigene18924_All	486	0	131	0	33.7322	15.0418	4.7932e-40
Unigene26522_All	646	0	174	0	33.7075	15.0408	5.9426e-53
Unigene13946_All	498	0	134	0	33.6732	15.0393	6.0278e-41
Unigene67646_All	450	0	121	0	33.6498	15.0383	4.8103e-37
Unigene63694_All	369	0	99	0	33.5752	15.0351	1.9301e-30
Unigene15454_All	466	0	125	0	33.5686	15.0348	3.0307e-38
Unigene62912_All	358	0	96	0	33.5581	15.0344	1.5347e-29
Unigene30464_All	593	0	159	0	33.5546	15.0342	1.8893e-48
Unigene53034_All	276	0	74	0	33.553	15.0342	6.1579e-23
Unigene13807_All	582	0	156	0	33.5437	15.0338	1.5023e-47
Unigene55481_All	291	0	78	0	33.5437	15.0338	3.8799e-24
Unigene73807_All	1311	0	351	0	33.5053	15.0321	4.4321e-106
Unigene25928_All	325	0	87	0	33.5	15.0319	7.7166e-27
Unigene51611_All	269	0	72	0	33.4957	15.0317	2.4533e-22
Unigene54387_All	284	0	76	0	33.4892	15.0314	1.5457e-23
Unigene63975_All	374	0	100	0	33.4609	15.0302	9.6697e-31
Unigene21478_All	475	0	127	0	33.4595	15.0301	7.6075e-39
Unigene13713_All	232	0	62	0	33.4436	15.0294	2.462e-19
Unigene50255_All	262	0	70	0	33.4354	15.0291	9.7736e-22
Unigene13904_All	760	0	203	0	33.4266	15.0287	1.1735e-61
Unigene35163_All	206	0	55	0	33.4122	15.0281	3.1072e-17
Unigene73081_All	884	0	236	0	33.4094	15.028	1.4601e-71
Unigene53913_All	281	0	75	0	33.4014	15.0276	3.0852e-23
Unigene66419_All	420	0	112	0	33.3717	15.0263	2.4186e-34
Unigene47065_All	248	0	66	0	33.3044	15.0234	1.5512e-20
Unigene13873_All	342	0	91	0	33.2985	15.0232	4.8619e-28
Unigene29994_All	703	0	187	0	33.2886	15.0227	7.4467e-57
Unigene56464_All	297	0	79	0	33.2874	15.0227	1.9438e-24
Unigene71770_All	670	0	178	0	33.2471	15.0209	3.7442e-54
Unigene14496_All	448	0	119	0	33.2413	15.0207	1.9164e-36
Unigene67169_All	437	0	116	0	33.2189	15.0197	1.5238e-35
Unigene31670_All	1285	0	341	0	33.2094	15.0193	4.4479e-103
Unigene64652_All	385	0	102	0	33.155	15.0169	2.4272e-31
Unigene67187_All	438	0	116	0	33.1431	15.0164	1.5238e-35
Unigene54930_All	287	0	76	0	33.1391	15.0162	1.5457e-23
Unigene27371_All	476	0	126	0	33.1263	15.0157	1.5184e-38
Unigene21138_All	306	0	81	0	33.1263	15.0157	4.8792e-25
Unigene52276_All	272	0	72	0	33.1263	15.0157	2.4533e-22
Unigene55589_All	291	0	77	0	33.1136	15.0151	7.7441e-24
Unigene64702_All	386	0	102	0	33.0691	15.0132	2.4272e-31
Unigene37330_All	212	0	56	0	33.0568	15.0127	1.5567e-17
Unigene65137_All	394	0	104	0	33.0329	15.0116	6.0925e-32
Unigene64275_All	379	0	100	0	33.0195	15.011	9.6697e-31
Unigene40017_All	220	0	58	0	32.9924	15.0098	3.9076e-18
Unigene44805_All	239	0	63	0	32.9877	15.0096	1.2335e-19
Unigene65983_All	410	0	108	0	32.9647	15.0086	3.8386e-33
Unigene31980_All	824	0	217	0	32.9565	15.0083	7.3676e-66
Unigene61187_All	338	0	89	0	32.9521	15.0081	1.9369e-27
Unigene66148_All	414	0	109	0	32.9485	15.0079	1.9232e-33
Unigene20105_All	718	0	189	0	32.9417	15.0076	1.8692e-57
Unigene36323_All	209	0	55	0	32.9326	15.0072	3.1072e-17
Unigene47754_All	251	0	66	0	32.9063	15.0061	1.5512e-20
Unigene37539_All	213	0	56	0	32.9016	15.0059	1.5567e-17
Unigene62255_All	350	0	92	0	32.8949	15.0056	2.4359e-28
Unigene56395_All	297	0	78	0	32.866	15.0043	3.8799e-24
Unigene64175_All	377	0	99	0	32.8627	15.0042	1.9301e-30
Unigene40138_All	221	0	58	0	32.8432	15.0033	3.9076e-18
Unigene14833_All	1872	0	491	0	32.8235	15.0024	4.2166e-148
Unigene55416_All	290	0	76	0	32.7963	15.0012	1.5457e-23
Unigene65283_All	397	0	104	0	32.7833	15.0007	6.0925e-32
Unigene61034_All	336	0	88	0	32.7757	15.0003	3.8661e-27
Unigene22543_All	485	0	127	0	32.7696	15.0001	7.6075e-39
Unigene72702_All	799	0	209	0	32.7347	14.9985	1.8559e-63
Unigene66082_All	413	0	108	0	32.7252	14.9981	3.8386e-33
Unigene54216_All	283	0	74	0	32.7231	14.998	6.1579e-23
Unigene71128_All	609	0	159	0	32.673	14.9958	1.8893e-48
Unigene65764_All	406	0	106	0	32.673	14.9958	1.5293e-32
Unigene19537_All	521	0	136	0	32.6671	14.9956	1.513e-41
Unigene57351_All	303	0	79	0	32.6282	14.9938	1.9438e-24
Unigene21490_All	311	0	81	0	32.5937	14.9923	4.8792e-25
Unigene64615_All	384	0	100	0	32.5895	14.9921	9.6697e-31
Unigene61271_All	338	0	88	0	32.5818	14.9918	3.8661e-27
Unigene18168_All	342	0	89	0	32.5667	14.9911	1.9369e-27
Unigene51661_All	269	0	70	0	32.5653	14.991	9.7736e-22
Unigene65014_All	392	0	102	0	32.5629	14.9909	2.4272e-31
Unigene23409_All	504	0	131	0	32.5274	14.9894	4.7932e-40
Unigene43967_All	235	0	61	0	32.4841	14.9874	4.9141e-19
Unigene67526_All	447	0	116	0	32.4758	14.9871	1.5238e-35
Unigene29623_All	632	0	164	0	32.474	14.987	5.9638e-50
Unigene58869_All	316	0	82	0	32.474	14.987	2.4445e-25
Unigene60258_All	328	0	85	0	32.4305	14.9851	3.0742e-26
Unigene40033_All	220	0	57	0	32.4236	14.9848	7.7994e-18
Unigene70397_All	560	0	145	0	32.4033	14.9839	3.0092e-44
Unigene14641_All	336	0	87	0	32.4033	14.9839	7.7166e-27
Unigene63803_All	371	0	96	0	32.3822	14.9829	1.5347e-29
Unigene68010_All	460	0	119	0	32.3741	14.9826	1.9164e-36
Unigene65551_All	402	0	104	0	32.3755	14.9826	6.0925e-32
Unigene59507_All	321	0	83	0	32.358	14.9818	1.2247e-25
Unigene65944_All	410	0	106	0	32.3542	14.9817	1.5293e-32
Unigene20399_All	325	0	84	0	32.3448	14.9812	6.136e-26
Unigene72592_All	778	0	201	0	32.3315	14.9807	4.6752e-61
Unigene51998_All	271	0	70	0	32.325	14.9804	9.7736e-22
Unigene15870_All	302	0	78	0	32.3219	14.9802	3.8799e-24
Unigene27957_All	1209	0	312	0	32.2952	14.979	2.2524e-94
Unigene47211_All	248	0	64	0	32.2952	14.979	6.1799e-20
Unigene29139_All	543	0	140	0	32.2654	14.9777	9.533e-43
Unigene72334_All	737	0	190	0	32.2623	14.9776	9.3648e-58
Unigene29778_All	578	0	149	0	32.2602	14.9775	1.896e-45
Unigene59624_All	322	0	83	0	32.2576	14.9774	1.2247e-25
Unigene17575_All	1219	0	314	0	32.2356	14.9764	5.6536e-95
Unigene70916_All	594	0	153	0	32.234	14.9763	1.1946e-46
Unigene18292_All	264	0	68	0	32.234	14.9763	3.8937e-21
Unigene50636_All	264	0	68	0	32.234	14.9763	3.8937e-21
Unigene73855_All	1387	0	357	0	32.2108	14.9753	7.0094e-108
Unigene29187_All	439	0	113	0	32.2124	14.9753	1.2117e-34
Unigene68649_All	482	0	124	0	32.1947	14.9745	6.0493e-38
Unigene14495_All	276	0	71	0	32.1928	14.9745	4.8966e-22
Unigene69629_All	521	0	134	0	32.1867	14.9742	6.0278e-41
Unigene58785_All	315	0	81	0	32.1798	14.9739	4.8792e-25
Unigene54442_All	284	0	73	0	32.1672	14.9733	1.2291e-22
Unigene69548_All	518	0	133	0	32.1315	14.9717	1.2031e-40
Unigene56284_All	296	0	76	0	32.1315	14.9717	1.5457e-23
Unigene20247_All	787	0	202	0	32.1208	14.9712	2.3423e-61
Unigene42646_All	230	0	59	0	32.1021	14.9704	1.9577e-18
Unigene71210_All	616	0	158	0	32.0986	14.9702	3.7709e-48
Unigene52460_All	273	0	70	0	32.0881	14.9698	9.7736e-22
Unigene15024_All	394	0	101	0	32.08	14.9694	4.8446e-31
Unigene34402_All	203	0	52	0	32.0565	14.9683	2.4708e-16
Unigene35679_All	207	0	53	0	32.0416	14.9677	1.2379e-16
Unigene70011_All	539	0	138	0	32.0405	14.9676	3.7979e-42
Unigene55828_All	293	0	75	0	32.0334	14.9673	3.0852e-23
Unigene27647_All	614	0	157	0	31.9993	14.9658	7.5267e-48
Unigene27685_All	1781	0	455	0	31.971	14.9645	2.6948e-137
Unigene24449_All	509	0	130	0	31.9621	14.9641	9.567e-40
Unigene29040_All	748	0	191	0	31.9552	14.9638	4.6919e-58
Unigene54155_All	282	0	72	0	31.9516	14.9636	2.4533e-22
Unigene13603_All	525	0	134	0	31.9415	14.9631	6.0278e-41
Unigene44905_All	239	0	61	0	31.9405	14.9631	4.9141e-19
Unigene13531_All	580	0	148	0	31.9332	14.9628	3.7844e-45
Unigene70769_All	584	0	149	0	31.9288	14.9626	1.896e-45
Unigene29580_All	549	0	140	0	31.9128	14.9618	9.533e-43
Unigene58239_All	310	0	79	0	31.8915	14.9609	1.9438e-24
Unigene31640_All	1409	0	359	0	31.8855	14.9606	1.7594e-108
Unigene32598_All	1241	0	316	0	31.8658	14.9597	1.4191e-95
Unigene31477_All	707	0	180	0	31.8612	14.9595	9.3982e-55
Unigene72535_All	770	0	196	0	31.8548	14.9592	1.4811e-59
Unigene64861_All	389	0	99	0	31.8489	14.959	1.9301e-30
Unigene13859_All	287	0	73	0	31.831	14.9581	1.2291e-22
Unigene44219_All	236	0	60	0	31.8162	14.9575	9.8084e-19
Unigene68613_All	480	0	122	0	31.8074	14.9571	2.41e-37
Unigene26687_All	425	0	108	0	31.8012	14.9568	3.8386e-33
Unigene30981_All	791	0	201	0	31.8001	14.9567	4.6752e-61
Unigene71281_All	622	0	158	0	31.7889	14.9562	3.7709e-48
Unigene15365_All	390	0	99	0	31.7673	14.9553	1.9301e-30
Unigene26940_All	682	0	173	0	31.7447	14.9542	1.1861e-52
Unigene28536_All	418	0	106	0	31.735	14.9538	1.5293e-32
Unigene53689_All	280	0	71	0	31.7329	14.9537	4.8966e-22
Unigene62648_All	355	0	90	0	31.7266	14.9534	9.7042e-28
Unigene37607_All	213	0	54	0	31.7266	14.9534	6.2019e-17
Unigene70711_All	580	0	147	0	31.7175	14.953	7.5535e-45
Unigene29570_All	719	0	182	0	31.6776	14.9512	2.359e-55
Unigene73647_All	1146	0	290	0	31.6681	14.9507	9.0373e-88
Unigene22124_All	577	0	146	0	31.6655	14.9506	1.5077e-44
Unigene13742_All	257	0	65	0	31.6511	14.95	3.0962e-20
Unigene28916_All	447	0	113	0	31.6359	14.9493	1.2117e-34
Unigene67962_All	459	0	116	0	31.6267	14.9489	1.5238e-35
Unigene67987_All	459	0	116	0	31.6267	14.9489	1.5238e-35
Unigene53281_All	277	0	70	0	31.6248	14.9488	9.7736e-22
Unigene63873_All	372	0	94	0	31.6223	14.9487	6.1142e-29
Unigene53850_All	281	0	71	0	31.62	14.9485	4.8966e-22
Unigene16998_All	388	0	98	0	31.6085	14.948	3.8523e-30
Unigene69583_All	519	0	131	0	31.5873	14.9471	4.7932e-40
Unigene22241_All	420	0	106	0	31.5839	14.9469	1.5293e-32
Unigene66390_All	420	0	106	0	31.5839	14.9469	1.5293e-32
Unigene36673_All	210	0	53	0	31.5839	14.9469	1.2379e-16
Unigene40321_All	222	0	56	0	31.5678	14.9462	1.5567e-17
Unigene67998_All	460	0	116	0	31.558	14.9457	1.5238e-35
Unigene25259_All	917	0	231	0	31.5248	14.9442	4.6255e-70
Unigene13884_All	655	0	165	0	31.5248	14.9442	2.9879e-50
Unigene65499_All	401	0	101	0	31.52	14.944	4.8446e-31
Unigene52681_All	274	0	69	0	31.5143	14.9437	1.9508e-21
Unigene56601_All	298	0	75	0	31.4959	14.9429	3.0852e-23
Unigene59989_All	326	0	82	0	31.4779	14.9421	2.4445e-25
Unigene35469_All	207	0	52	0	31.4371	14.9402	2.4708e-16
Unigene13773_All	1286	0	323	0	31.4319	14.9399	1.1244e-97
Unigene43002_All	231	0	58	0	31.4214	14.9395	3.9076e-18
Unigene54896_All	287	0	72	0	31.3949	14.9382	2.4533e-22
Unigene58263_All	311	0	78	0	31.3865	14.9379	3.8799e-24
Unigene22778_All	355	0	89	0	31.3741	14.9373	1.9369e-27
Unigene14336_All	772	0	193	0	31.2859	14.9332	1.1777e-58
Unigene61042_All	336	0	84	0	31.2859	14.9332	6.136e-26
Unigene25045_All	324	0	81	0	31.2859	14.9332	4.8792e-25
Unigene58485_All	312	0	78	0	31.2859	14.9332	3.8799e-24
Unigene57962_All	308	0	77	0	31.2859	14.9332	7.7441e-24
Unigene55090_All	288	0	72	0	31.2859	14.9332	2.4533e-22
Unigene51492_All	268	0	67	0	31.2859	14.9332	7.7717e-21
Unigene47169_All	248	0	62	0	31.2859	14.9332	2.462e-19
Unigene39830_All	220	0	55	0	31.2859	14.9332	3.1072e-17
Unigene34497_All	204	0	51	0	31.2859	14.9332	4.9316e-16
Unigene29402_All	641	0	160	0	31.2371	14.931	9.4654e-49
Unigene70493_All	565	0	141	0	31.2306	14.9307	4.7761e-43
Unigene13786_All	541	0	135	0	31.2281	14.9306	3.02e-41
Unigene25197_All	325	0	81	0	31.1897	14.9288	4.8792e-25
Unigene32577_All	1165	0	290	0	31.1517	14.927	9.0373e-88
Unigene42438_All	229	0	57	0	31.1493	14.9269	7.7994e-18
Unigene41258_All	225	0	56	0	31.1469	14.9268	1.5567e-17
Unigene33375_All	201	0	50	0	31.1303	14.926	9.8434e-16
Unigene31763_All	744	0	185	0	31.1177	14.9254	2.9667e-56
Unigene63159_All	362	0	90	0	31.1131	14.9252	9.7042e-28
Unigene62295_All	350	0	87	0	31.1072	14.925	7.7166e-27
Unigene71109_All	608	0	151	0	31.0801	14.9237	4.7592e-46
Unigene13747_All	681	0	169	0	31.0562	14.9226	1.8825e-51
Unigene13486_All	661	0	164	0	31.0493	14.9223	5.9638e-50
Unigene22534_All	262	0	65	0	31.0471	14.9222	3.0962e-20
Unigene49468_All	258	0	64	0	31.0434	14.922	6.1799e-20
Unigene48547_All	254	0	63	0	31.0396	14.9218	1.2335e-19
Unigene28318_All	347	0	86	0	31.0155	14.9207	1.5402e-26
Unigene60584_All	331	0	82	0	31.0024	14.9201	2.4445e-25
Unigene29065_All	650	0	161	0	30.9971	14.9198	4.7422e-49
Unigene50528_All	263	0	65	0	30.9291	14.9167	3.0962e-20
Unigene66839_All	429	0	106	0	30.9213	14.9163	1.5293e-32
Unigene66285_All	417	0	103	0	30.9108	14.9158	1.216e-31
Unigene45726_All	243	0	60	0	30.8997	14.9153	9.8084e-19
Unigene24955_All	320	0	79	0	30.8949	14.9151	1.9438e-24
Unigene70882_All	592	0	146	0	30.8632	14.9136	1.5077e-44
Unigene24457_All	365	0	90	0	30.8574	14.9133	9.7042e-28
Unigene55702_All	292	0	72	0	30.8574	14.9133	2.4533e-22
Unigene66527_All	422	0	104	0	30.8411	14.9126	6.0925e-32
Unigene36942_All	211	0	52	0	30.8411	14.9126	2.4708e-16
Unigene14174_All	207	0	51	0	30.8325	14.9122	4.9316e-16
Unigene68449_All	475	0	117	0	30.8249	14.9118	7.6346e-36
Unigene50675_All	264	0	65	0	30.8119	14.9112	3.0962e-20
Unigene25303_All	1459	0	359	0	30.7927	14.9103	1.7594e-108
Unigene19258_All	370	0	91	0	30.7786	14.9096	4.8619e-28
Unigene20184_All	802	0	197	0	30.7398	14.9078	7.4202e-60
Unigene32499_All	1018	0	250	0	30.7328	14.9075	9.1669e-76
Unigene70710_All	579	0	142	0	30.6916	14.9056	2.3929e-43
Unigene35694_All	208	0	51	0	30.6843	14.9052	4.9316e-16
Unigene32323_All	816	0	200	0	30.6725	14.9047	9.3316e-61
Unigene73506_All	1062	0	260	0	30.6378	14.903	9.1343e-79
Unigene71728_All	666	0	163	0	30.6283	14.9026	1.1903e-49
Unigene64463_All	380	0	93	0	30.6273	14.9025	1.2204e-28
Unigene60110_All	327	0	80	0	30.6162	14.902	9.7388e-25
Unigene53448_All	278	0	68	0	30.6107	14.9017	3.8937e-21
Unigene42359_All	229	0	56	0	30.6028	14.9014	1.5567e-17
Unigene71373_All	630	0	154	0	30.5907	14.9008	5.985e-47
Unigene68918_All	491	0	120	0	30.585	14.9005	9.6011e-37
Unigene31229_All	618	0	151	0	30.5772	14.9002	4.7592e-46
Unigene40167_All	221	0	54	0	30.5781	14.9002	6.2019e-17
Unigene39082_All	217	0	53	0	30.5651	14.8996	1.2379e-16
Unigene61749_All	344	0	84	0	30.5584	14.8993	6.136e-26
Unigene48542_All	254	0	62	0	30.5469	14.8987	2.462e-19
Unigene36028_All	209	0	51	0	30.5375	14.8983	4.9316e-16
Unigene13616_All	250	0	61	0	30.5351	14.8982	4.9141e-19
Unigene55487_All	291	0	71	0	30.5334	14.8981	4.8966e-22
Unigene54352_All	283	0	69	0	30.5121	14.8971	1.9508e-21
Unigene58955_All	316	0	77	0	30.4939	14.8962	7.7441e-24
Unigene72742_All	805	0	196	0	30.4698	14.8951	1.4811e-59
Unigene50343_All	263	0	64	0	30.4532	14.8943	6.1799e-20
Unigene56889_All	300	0	73	0	30.4516	14.8942	1.2291e-22
Unigene73538_All	1078	0	262	0	30.4153	14.8925	2.2928e-79
Unigene13869_All	564	0	137	0	30.3984	14.8917	7.5804e-42
Unigene19928_All	453	0	110	0	30.3881	14.8912	9.6354e-34
Unigene35111_All	206	0	50	0	30.3747	14.8906	9.8434e-16
Unigene30773_All	544	0	132	0	30.3658	14.8902	2.4014e-40
Unigene67008_All	433	0	105	0	30.3466	14.8892	3.0524e-32
Unigene72842_All	825	0	200	0	30.3379	14.8888	9.3316e-61
Unigene66635_All	425	0	103	0	30.329	14.8884	1.216e-31
Unigene31595_All	1387	0	336	0	30.316	14.8878	1.4091e-101
Unigene48895_All	256	0	62	0	30.3083	14.8874	2.462e-19
Unigene29378_All	892	0	216	0	30.3039	14.8872	1.4706e-65
Unigene17945_All	306	0	74	0	30.2635	14.8853	6.1579e-23
Unigene15099_All	728	0	176	0	30.2545	14.8849	1.4916e-53
Unigene28727_All	1212	0	293	0	30.2534	14.8848	1.1365e-88
Unigene59699_All	323	0	78	0	30.2205	14.8832	3.8799e-24
Unigene25683_All	580	0	140	0	30.2071	14.8826	9.533e-43
Unigene43187_All	232	0	56	0	30.2071	14.8826	1.5567e-17
Unigene54185_All	282	0	68	0	30.1765	14.8811	3.8937e-21
Unigene71237_All	618	0	149	0	30.1722	14.8809	1.896e-45
Unigene62829_All	357	0	86	0	30.1467	14.8797	1.5402e-26
Unigene46456_All	245	0	59	0	30.1367	14.8792	1.9577e-18
Unigene45351_All	241	0	58	0	30.1176	14.8783	3.9076e-18
Unigene14317_All	1052	0	253	0	30.0964	14.8773	1.1528e-76
Unigene61518_All	341	0	82	0	30.0932	14.8771	2.4445e-25
Unigene50319_All	262	0	63	0	30.0918	14.8771	1.2335e-19
Unigene72511_All	766	0	184	0	30.0606	14.8756	5.9214e-56
Unigene65853_All	408	0	98	0	30.059	14.8755	3.8523e-30
Unigene14407_All	204	0	49	0	30.059	14.8755	1.9647e-15
Unigene48691_All	254	0	61	0	30.0542	14.8753	4.9141e-19
Unigene33044_All	200	0	48	0	30.0345	14.8743	3.9215e-15
Unigene73097_All	888	0	213	0	30.0176	14.8735	1.1693e-64
Unigene28252_All	905	0	217	0	30.0068	14.873	7.3676e-66
Unigene26481_All	563	0	135	0	30.0078	14.873	3.02e-41
Unigene21858_All	855	0	205	0	30.0052	14.8729	2.9456e-62
Unigene15399_All	751	0	180	0	29.9945	14.8724	9.3982e-55
Unigene65711_All	405	0	97	0	29.9727	14.8714	7.6892e-30
Unigene49726_All	259	0	62	0	29.9572	14.8706	2.462e-19
Unigene57544_All	305	0	73	0	29.9524	14.8704	1.2291e-22
Unigene25835_All	648	0	155	0	29.9341	14.8695	2.9985e-47
Unigene71714_All	665	0	159	0	29.9216	14.8689	1.8893e-48
Unigene29154_All	435	0	104	0	29.9194	14.8688	6.0925e-32
Unigene70492_All	565	0	135	0	29.9016	14.8679	3.02e-41
Unigene23539_All	314	0	75	0	29.891	14.8674	3.0852e-23
Unigene71687_All	662	0	158	0	29.8681	14.8663	3.7709e-48
Unigene20463_All	302	0	72	0	29.8356	14.8647	2.4533e-22
Unigene21014_All	336	0	80	0	29.7961	14.8628	9.7388e-25
Unigene15228_All	706	0	168	0	29.7793	14.862	3.7575e-51
Unigene73496_All	1055	0	251	0	29.7735	14.8617	4.5927e-76
Unigene47000_All	248	0	59	0	29.7721	14.8617	1.9577e-18
Unigene41809_All	227	0	54	0	29.7699	14.8616	6.2019e-17
Unigene67022_All	433	0	103	0	29.7686	14.8615	1.216e-31
Unigene69826_All	530	0	126	0	29.7512	14.8607	1.5184e-38
Unigene46113_All	244	0	58	0	29.7473	14.8605	3.9076e-18
Unigene33739_All	202	0	48	0	29.7371	14.86	3.9215e-15
Unigene28909_All	472	0	112	0	29.6951	14.8579	2.4186e-34
Unigene56148_All	295	0	70	0	29.6951	14.8579	9.7736e-22
Unigene52592_All	274	0	65	0	29.6874	14.8576	3.0962e-20
Unigene62220_All	350	0	83	0	29.6769	14.8571	1.2247e-25
Unigene69678_All	523	0	124	0	29.6708	14.8568	6.0493e-38
Unigene66507_All	422	0	100	0	29.6549	14.856	9.6697e-31
Unigene36724_All	211	0	50	0	29.6549	14.856	9.8434e-16
Unigene27327_All	671	0	159	0	29.654	14.8559	1.8893e-48
Unigene26686_All	363	0	86	0	29.6484	14.8557	1.5402e-26
Unigene69805_All	528	0	125	0	29.6268	14.8546	3.0307e-38
Unigene46377_All	245	0	58	0	29.6259	14.8546	3.9076e-18
Unigene46405_All	245	0	58	0	29.6259	14.8546	3.9076e-18
Unigene31249_All	1210	0	286	0	29.5794	14.8523	1.4344e-86
Unigene52776_All	275	0	65	0	29.5794	14.8523	3.0962e-20
Unigene32498_All	1058	0	250	0	29.5708	14.8519	9.1669e-76
Unigene48520_All	254	0	60	0	29.5615	14.8514	9.8084e-19
Unigene29757_All	949	0	224	0	29.5387	14.8503	5.8377e-68
Unigene69841_All	530	0	125	0	29.515	14.8492	3.0307e-38
Unigene67148_All	437	0	103	0	29.4961	14.8482	1.216e-31
Unigene30715_All	679	0	160	0	29.489	14.8479	9.4654e-49
Unigene55789_All	293	0	69	0	29.4707	14.847	1.9508e-21
Unigene60093_All	327	0	77	0	29.4681	14.8469	7.7441e-24
Unigene55243_All	289	0	68	0	29.4456	14.8458	3.8937e-21
Unigene71117_All	608	0	143	0	29.4335	14.8452	1.1989e-43
Unigene14454_All	434	0	102	0	29.4117	14.8441	2.4272e-31
Unigene14838_All	515	0	121	0	29.4027	14.8437	4.8103e-37
Unigene60623_All	332	0	78	0	29.4012	14.8436	3.8799e-24
Unigene14995_All	447	0	105	0	29.3962	14.8433	3.0524e-32
Unigene31451_All	873	0	205	0	29.3866	14.8429	2.9456e-62
Unigene53200_All	277	0	65	0	29.3659	14.8419	3.0962e-20
Unigene45962_All	243	0	57	0	29.3547	14.8413	7.7994e-18
Unigene49061_All	256	0	60	0	29.3306	14.8401	9.8084e-19
Unigene57365_All	303	0	71	0	29.3241	14.8398	4.8966e-22
Unigene32213_All	841	0	197	0	29.3143	14.8393	7.4202e-60
Unigene29197_All	803	0	188	0	29.2989	14.8386	3.7309e-57
Unigene14764_All	376	0	88	0	29.289	14.8381	3.8661e-27
Unigene63892_All	372	0	87	0	29.2675	14.837	7.7166e-27
Unigene26080_All	1044	0	244	0	29.2482	14.8361	5.7963e-74
Unigene50095_All	261	0	61	0	29.2482	14.8361	4.9141e-19
Unigene50116_All	261	0	61	0	29.2482	14.8361	4.9141e-19
Unigene26391_All	334	0	78	0	29.2252	14.8349	3.8799e-24
Unigene49140_All	257	0	60	0	29.2164	14.8345	9.8084e-19
Unigene54878_All	287	0	67	0	29.2147	14.8344	7.7717e-21
Unigene58966_All	317	0	74	0	29.2134	14.8343	6.1579e-23
Unigene64172_All	377	0	88	0	29.2113	14.8342	3.8661e-27
Unigene45263_All	240	0	56	0	29.2002	14.8337	1.5567e-17
Unigene36446_All	210	0	49	0	29.2002	14.8337	1.9647e-15
Unigene67021_All	433	0	101	0	29.1906	14.8332	4.8446e-31
Unigene67477_All	446	0	104	0	29.1815	14.8328	6.0925e-32
Unigene69495_All	515	0	120	0	29.1597	14.8317	9.6011e-37
Unigene62426_All	352	0	82	0	29.1528	14.8313	2.4445e-25
Unigene13632_All	730	0	170	0	29.1431	14.8309	9.4317e-52
Unigene24974_All	451	0	105	0	29.1355	14.8305	3.0524e-32
Unigene27994_All	451	0	105	0	29.1355	14.8305	3.0524e-32
Unigene43205_All	232	0	54	0	29.1283	14.8301	6.2019e-17
Unigene61724_All	344	0	80	0	29.1032	14.8289	9.7388e-25
Unigene38187_All	215	0	50	0	29.1032	14.8289	9.8434e-16
Unigene69815_All	529	0	123	0	29.0977	14.8286	1.2074e-37
Unigene14432_All	297	0	69	0	29.0738	14.8274	1.9508e-21
Unigene22873_All	526	0	122	0	29.0257	14.825	2.41e-37
Unigene30320_All	617	0	143	0	29.0041	14.824	1.1989e-43
Unigene72558_All	773	0	179	0	28.979	14.8227	1.8759e-54
Unigene19456_All	298	0	69	0	28.9762	14.8226	1.9508e-21
Unigene34114_All	203	0	47	0	28.9742	14.8225	7.8272e-15
Unigene66982_All	432	0	100	0	28.9685	14.8222	9.6697e-31
Unigene38798_All	216	0	50	0	28.9685	14.8222	9.8434e-16
Unigene32438_All	998	0	231	0	28.9661	14.8221	4.6255e-70
Unigene16883_All	458	0	106	0	28.9634	14.8219	1.5293e-32
Unigene42345_All	229	0	53	0	28.9634	14.8219	1.2379e-16
Unigene55996_All	294	0	68	0	28.9448	14.821	3.8937e-21
Unigene44617_All	238	0	55	0	28.9198	14.8198	3.1072e-17
Unigene47723_All	251	0	58	0	28.9177	14.8197	3.9076e-18
Unigene57362_All	303	0	70	0	28.9111	14.8193	9.7736e-22
Unigene68628_All	481	0	111	0	28.8793	14.8177	4.8274e-34
Unigene24567_All	403	0	93	0	28.8793	14.8177	1.2204e-28
Unigene29127_All	403	0	93	0	28.8793	14.8177	1.2204e-28
Unigene51721_All	269	0	62	0	28.8435	14.816	2.462e-19
Unigene22666_All	512	0	118	0	28.8417	14.8159	3.825e-36
Unigene48897_All	256	0	59	0	28.8417	14.8159	1.9577e-18
Unigene73269_All	946	0	218	0	28.8386	14.8157	3.6912e-66
Unigene38865_All	217	0	50	0	28.835	14.8155	9.8434e-16
Unigene17412_All	408	0	94	0	28.8321	14.8154	6.1142e-29
Unigene70602_All	573	0	132	0	28.8289	14.8152	2.4014e-40
Unigene64483_All	382	0	88	0	28.8289	14.8152	3.8661e-27
Unigene26925_All	369	0	85	0	28.8272	14.8151	3.0742e-26
Unigene44793_All	239	0	55	0	28.7988	14.8137	3.1072e-17
Unigene16985_All	439	0	101	0	28.7916	14.8134	4.8446e-31
Unigene37715_All	213	0	49	0	28.7889	14.8132	1.9647e-15
Unigene28341_All	548	0	126	0	28.7739	14.8125	1.5184e-38
Unigene31470_All	1575	0	362	0	28.7632	14.8119	2.2126e-109
Unigene47027_All	248	0	57	0	28.7629	14.8119	7.7994e-18
Unigene67417_All	444	0	102	0	28.7492	14.8112	2.4272e-31
Unigene63708_All	370	0	85	0	28.7492	14.8112	3.0742e-26
Unigene40333_All	222	0	51	0	28.7492	14.8112	4.9316e-16
Unigene54253_All	283	0	65	0	28.7433	14.8109	3.0962e-20
Unigene23036_All	344	0	79	0	28.7394	14.8107	1.9438e-24
Unigene51835_All	270	0	62	0	28.7367	14.8106	2.462e-19
Unigene65505_All	401	0	92	0	28.7113	14.8093	2.4359e-28
Unigene64073_All	375	0	86	0	28.6996	14.8087	1.5402e-26
Unigene55081_All	288	0	66	0	28.6788	14.8077	1.5512e-20
Unigene59750_All	323	0	74	0	28.6707	14.8073	6.1579e-23
Unigene73043_All	873	0	200	0	28.6698	14.8072	9.3316e-61
Unigene52782_All	275	0	63	0	28.6693	14.8072	1.2335e-19
Unigene70792_All	585	0	134	0	28.6654	14.807	6.0278e-41
Unigene58222_All	310	0	71	0	28.662	14.8069	4.8966e-22
Unigene23180_All	446	0	102	0	28.6203	14.8048	2.4272e-31
Unigene60260_All	328	0	75	0	28.6152	14.8045	3.0852e-23
Unigene53718_All	280	0	64	0	28.6043	14.8039	6.1799e-20
Unigene51211_All	267	0	61	0	28.5909	14.8033	4.9141e-19
Unigene24122_All	845	0	193	0	28.5831	14.8029	1.1777e-58
Unigene25145_All	981	0	224	0	28.5751	14.8025	5.8377e-68
Unigene70413_All	561	0	128	0	28.5533	14.8014	3.8114e-39
Unigene71476_All	640	0	146	0	28.5484	14.8011	1.5077e-44
Unigene42239_All	228	0	52	0	28.5416	14.8008	2.4708e-16
Unigene30265_All	658	0	150	0	28.5282	14.8001	9.4991e-46
Unigene38258_All	215	0	49	0	28.5211	14.7997	1.9647e-15
Unigene23568_All	531	0	121	0	28.5168	14.7995	4.8103e-37
Unigene63019_All	360	0	82	0	28.505	14.7989	2.4445e-25
Unigene15242_All	707	0	161	0	28.4981	14.7986	4.7422e-49
Unigene67894_All	457	0	104	0	28.4791	14.7976	6.0925e-32
Unigene28326_All	756	0	172	0	28.4719	14.7973	2.3675e-52
Unigene26365_All	378	0	86	0	28.4719	14.7973	1.5402e-26
Unigene30585_All	576	0	131	0	28.4615	14.7967	4.7932e-40
Unigene14981_All	321	0	73	0	28.4595	14.7966	1.2291e-22
Unigene28688_All	1293	0	294	0	28.455	14.7964	5.694e-89
Unigene20130_All	572	0	130	0	28.4418	14.7957	9.567e-40
Unigene27078_All	396	0	90	0	28.4418	14.7957	9.7042e-28
Unigene25272_All	330	0	75	0	28.4418	14.7957	3.0852e-23
Unigene73939_All	1611	0	366	0	28.4312	14.7952	1.3941e-110
Unigene63074_All	361	0	82	0	28.426	14.7949	2.4445e-25
Unigene63096_All	361	0	82	0	28.426	14.7949	2.4445e-25
Unigene56077_All	295	0	67	0	28.4225	14.7947	7.7717e-21
Unigene20370_All	326	0	74	0	28.4069	14.794	6.1579e-23
Unigene67460_All	445	0	101	0	28.4034	14.7938	4.8446e-31
Unigene54178_All	282	0	64	0	28.4014	14.7937	6.1799e-20
Unigene41187_All	225	0	51	0	28.3659	14.7919	4.9316e-16
Unigene26401_All	706	0	160	0	28.3612	14.7916	9.4654e-49
Unigene30496_All	565	0	128	0	28.3512	14.7911	3.8114e-39
Unigene63760_All	371	0	84	0	28.3344	14.7903	6.136e-26
Unigene56236_All	296	0	67	0	28.3265	14.7899	7.7717e-21
Unigene72664_All	791	0	179	0	28.3195	14.7895	1.8759e-54
Unigene42592_All	230	0	52	0	28.2934	14.7882	2.4708e-16
Unigene59278_All	319	0	72	0	28.2456	14.7857	2.4533e-22
Unigene68929_All	492	0	111	0	28.2337	14.7851	4.8274e-34
Unigene68561_All	479	0	108	0	28.2161	14.7842	3.8386e-33
Unigene67591_All	448	0	101	0	28.2132	14.7841	4.8446e-31
Unigene13889_All	1030	0	232	0	28.1877	14.7828	2.3174e-70
Unigene66127_All	413	0	93	0	28.1801	14.7824	1.2204e-28
Unigene57251_All	302	0	68	0	28.1781	14.7823	3.8937e-21
Unigene42973_All	231	0	52	0	28.1709	14.7819	2.4708e-16
Unigene17193_All	280	0	63	0	28.1573	14.7812	1.2335e-19
Unigene29463_All	956	0	215	0	28.1443	14.7806	2.9352e-65
Unigene73487_All	1050	0	236	0	28.1275	14.7797	1.4601e-71
Unigene14307_All	227	0	51	0	28.116	14.7791	4.9316e-16
Unigene24720_All	472	0	106	0	28.1043	14.7785	1.5293e-32
Unigene14848_All	401	0	90	0	28.0871	14.7776	9.7042e-28
Unigene69341_All	508	0	114	0	28.0834	14.7774	6.0709e-35
Unigene65946_All	410	0	92	0	28.081	14.7773	2.4359e-28
Unigene15116_All	214	0	48	0	28.0696	14.7767	3.9215e-15
Unigene37861_All	214	0	48	0	28.0696	14.7767	3.9215e-15
Unigene60414_All	330	0	74	0	28.0625	14.7764	6.1579e-23
Unigene60469_All	330	0	74	0	28.0625	14.7764	6.1579e-23
Unigene40731_All	223	0	50	0	28.0591	14.7762	9.8434e-16
Unigene26540_All	504	0	113	0	28.058	14.7761	1.2117e-34
Unigene23162_All	406	0	91	0	28.0495	14.7757	4.8619e-28
Unigene45498_All	241	0	54	0	28.0405	14.7752	6.2019e-17
Unigene22973_All	790	0	177	0	28.0385	14.7751	7.4733e-54
Unigene62478_All	353	0	79	0	28.0067	14.7735	1.9438e-24
Unigene22062_All	313	0	70	0	27.9874	14.7725	9.7736e-22
Unigene73275_All	948	0	212	0	27.9857	14.7724	2.334e-64
Unigene65337_All	398	0	89	0	27.9844	14.7723	1.9369e-27
Unigene59615_All	322	0	72	0	27.9825	14.7722	2.4533e-22
Unigene15286_All	264	0	59	0	27.9677	14.7715	1.9577e-18
Unigene52376_All	273	0	61	0	27.9625	14.7712	4.9141e-19
Unigene58035_All	309	0	69	0	27.9447	14.7703	1.9508e-21
Unigene72042_All	699	0	156	0	27.9291	14.7695	1.5023e-47
Unigene43530_All	233	0	52	0	27.9291	14.7695	2.4708e-16
Unigene32628_All	1761	0	393	0	27.9282	14.7694	1.0968e-118
Unigene13962_All	354	0	79	0	27.9276	14.7694	1.9438e-24
Unigene28747_All	623	0	139	0	27.9213	14.7691	1.9028e-42
Unigene63922_All	372	0	83	0	27.9219	14.7691	1.2247e-25
Unigene54903_All	287	0	64	0	27.9066	14.7683	6.1799e-20
Unigene68095_All	462	0	103	0	27.9	14.768	1.216e-31
Unigene68348_All	471	0	105	0	27.8983	14.7679	3.0524e-32
Unigene58617_All	314	0	70	0	27.8983	14.7679	9.7736e-22
Unigene32330_All	857	0	191	0	27.8908	14.7675	4.6919e-58
Unigene14360_All	211	0	47	0	27.8756	14.7667	7.8272e-15
Unigene42363_All	229	0	51	0	27.8704	14.7664	4.9316e-16
Unigene57082_All	301	0	67	0	27.8559	14.7657	7.7717e-21
Unigene59258_All	319	0	71	0	27.8533	14.7656	4.8966e-22
Unigene24796_All	391	0	87	0	27.8453	14.7651	7.7166e-27
Unigene66747_All	427	0	95	0	27.8423	14.765	3.0633e-29
Unigene23654_All	553	0	123	0	27.8349	14.7646	1.2074e-37
Unigene73033_All	868	0	193	0	27.8257	14.7641	1.1777e-58
Unigene17556_All	1278	0	284	0	27.8097	14.7633	5.7144e-86
Unigene69029_All	495	0	110	0	27.8097	14.7633	9.6354e-34
Unigene66174_All	414	0	92	0	27.8097	14.7633	2.4359e-28
Unigene25159_All	306	0	68	0	27.8097	14.7633	3.8937e-21
Unigene35346_All	207	0	46	0	27.8097	14.7633	1.5623e-14
Unigene20054_All	446	0	99	0	27.7785	14.7617	1.9301e-30
Unigene64007_All	374	0	83	0	27.7725	14.7614	1.2247e-25
Unigene72226_All	721	0	160	0	27.7712	14.7613	9.4654e-49
Unigene21834_All	338	0	75	0	27.7686	14.7612	3.0852e-23
Unigene59384_All	320	0	71	0	27.7663	14.761	4.8966e-22
Unigene29855_All	875	0	194	0	27.7462	14.76	5.9004e-59
Unigene33937_All	203	0	45	0	27.7412	14.7597	3.1183e-14
Unigene60882_All	334	0	74	0	27.7265	14.759	6.1579e-23
Unigene58851_All	316	0	70	0	27.7217	14.7587	9.7736e-22
Unigene66018_All	411	0	91	0	27.7082	14.758	4.8619e-28
Unigene69067_All	497	0	110	0	27.6978	14.7575	9.6354e-34
Unigene43981_All	235	0	52	0	27.6914	14.7572	2.4708e-16
Unigene31984_All	1166	0	258	0	27.6905	14.7571	3.639e-78
Unigene14548_All	678	0	150	0	27.6867	14.7569	9.4991e-46
Unigene24293_All	434	0	96	0	27.6816	14.7566	1.5347e-29
Unigene35883_All	208	0	46	0	27.676	14.7563	1.5623e-14
Unigene53075_All	276	0	61	0	27.6586	14.7554	4.9141e-19
Unigene14105_All	525	0	116	0	27.6508	14.755	1.5238e-35
Unigene67406_All	444	0	98	0	27.6218	14.7535	3.8523e-30
Unigene52306_All	272	0	60	0	27.6052	14.7527	9.8084e-19
Unigene34191_All	204	0	45	0	27.6052	14.7527	3.1183e-14
Unigene26467_All	662	0	146	0	27.5997	14.7524	1.5077e-44
Unigene67947_All	458	0	101	0	27.5972	14.7522	4.8446e-31
Unigene67269_All	440	0	97	0	27.5885	14.7518	7.6892e-30
Unigene53263_All	277	0	61	0	27.5587	14.7502	4.9141e-19
Unigene26115_All	436	0	96	0	27.5546	14.75	1.5347e-29
Unigene51381_All	268	0	59	0	27.5503	14.7498	1.9577e-18
Unigene29816_All	550	0	121	0	27.5316	14.7488	4.8103e-37
Unigene56933_All	300	0	66	0	27.5316	14.7488	1.5512e-20
Unigene72235_All	723	0	159	0	27.5212	14.7483	1.8893e-48
Unigene73354_All	987	0	217	0	27.5139	14.7479	7.3676e-66
Unigene70825_All	587	0	129	0	27.5018	14.7472	1.9095e-39
Unigene72949_All	848	0	186	0	27.449	14.7445	1.4863e-56
Unigene29694_All	611	0	134	0	27.4456	14.7443	6.0278e-41
Unigene28735_All	1195	0	262	0	27.4374	14.7439	2.2928e-79
Unigene49859_All	260	0	57	0	27.4354	14.7438	7.7994e-18
Unigene17505_All	771	0	169	0	27.431	14.7435	1.8825e-51
Unigene55733_All	292	0	64	0	27.4288	14.7434	6.1799e-20
Unigene73728_All	1219	0	267	0	27.4105	14.7424	7.2376e-81
Unigene18863_All	242	0	53	0	27.4075	14.7423	1.2379e-16
Unigene45703_All	242	0	53	0	27.4075	14.7423	1.2379e-16
Unigene65072_All	393	0	86	0	27.3851	14.7411	1.5402e-26
Unigene19405_All	366	0	80	0	27.3538	14.7395	9.7388e-25
Unigene70675_All	577	0	126	0	27.3278	14.7381	1.5184e-38
Unigene73327_All	971	0	212	0	27.3228	14.7378	2.334e-64
Unigene18550_All	339	0	74	0	27.3175	14.7375	6.1579e-23
Unigene48133_All	252	0	55	0	27.3131	14.7373	3.1072e-17
Unigene14703_All	330	0	72	0	27.3041	14.7368	2.4533e-22
Unigene39888_All	220	0	48	0	27.3041	14.7368	3.9215e-15
Unigene51064_All	266	0	58	0	27.287	14.7359	3.9076e-18
Unigene63509_All	367	0	80	0	27.2793	14.7355	9.7388e-25
Unigene58440_All	312	0	68	0	27.2749	14.7353	3.8937e-21
[truncated: 63,536 more rows]
