# Supplementary material for: Comparative Transcriptome Analysis of the Accessory Sex Gland and Testis from the Chinese Mitten Crab (Eriocheir sinensis)
Source: PLoS One. 2013 Jan 16;8(1):e53915. doi: 10.1371/journal.pone.0053915 (PMC3547057; doi:10.1371/journal.pone.0053915)
Supplement: Table S3 — KEGG pathway analysis for E. sinensis . (XLS) [file pone.0053915.s003.xls]

## Sheet: Sheet1
1. FuXingXianZuZhi-vs-JingChaoZuZhi2
No.	Pathway	DEGs genes with pathway annotation (11962)	All genes with pathway annotation (17645)	P value	Q value	Pathway ID
1	Vibrio cholerae infection	657 (5.49%)	851 (4.82%)	3.70182e-10	8.32909e-08	ko05110
2	Phototransduction	505 (4.22%)	659 (3.73%)	2.36152e-07	2.65671e-05	ko04744
3	Olfactory transduction	506 (4.23%)	666 (3.77%)	1.46894e-06	0.00011017	ko04740
4	DNA replication	80 (0.67%)	90 (0.51%)	2.73223e-06	0.000153688	ko03030
5	Pyrimidine metabolism	279 (2.33%)	357 (2.02%)	8.20404e-06	0.000369182	ko00240
6	Amoebiasis	710 (5.94%)	962 (5.45%)	1.7748e-05	0.000665549	ko05146
7	Spliceosome	739 (6.18%)	1007 (5.71%)	4.1572e-05	0.001224	ko03040
8	RNA polymerase	186 (1.55%)	234 (1.33%)	4.35198e-05	0.001224	ko03020
9	Amyotrophic lateral sclerosis (ALS)	217 (1.81%)	277 (1.57%)	6.0924e-05	0.0015231	ko05014
10	Homologous recombination	46 (0.38%)	51 (0.29%)	0.000174216	0.00391985	ko03440
11	Mismatch repair	53 (0.44%)	60 (0.34%)	0.000207332	0.00424087	ko03430
12	Purine metabolism	349 (2.92%)	468 (2.65%)	0.000714386	0.0133947	ko00230
13	Base excision repair	72 (0.6%)	87 (0.49%)	0.0012724	0.0220223	ko03410
14	Nucleotide excision repair	89 (0.74%)	110 (0.62%)	0.00151106	0.0242849	ko03420
15	Regulation of actin cytoskeleton	821 (6.86%)	1146 (6.49%)	0.00201154	0.0301732	ko04810
16	Pathogenic Escherichia coli infection	455 (3.8%)	624 (3.54%)	0.00271314	0.0381535	ko05130
17	Neuroactive ligand-receptor interaction	183 (1.53%)	241 (1.37%)	0.00334612	0.0442869	ko04080
18	Proteasome	45 (0.38%)	53 (0.3%)	0.00390124	0.0487655	ko03050
19	Cardiac muscle contraction	167 (1.4%)	220 (1.25%)	0.00503137	0.059582	ko04260
20	Adherens junction	552 (4.61%)	769 (4.36%)	0.00813179	0.0914826	ko04520
21	Bacterial invasion of epithelial cells	477 (3.99%)	662 (3.75%)	0.00883024	0.0946098	ko05100
22	Fc gamma R-mediated phagocytosis	508 (4.25%)	708 (4.01%)	0.011305	0.115619	ko04666
23	Shigellosis	477 (3.99%)	666 (3.77%)	0.016543	0.161834	ko05131
24	Cell cycle	200 (1.67%)	272 (1.54%)	0.0227511	0.213291	ko04110
25	Viral myocarditis	150 (1.25%)	202 (1.14%)	0.0268962	0.242065	ko05416
26	Huntington's disease	404 (3.38%)	566 (3.21%)	0.034202	0.295979	ko05016
27	SNARE interactions in vesicular transport	36 (0.3%)	45 (0.26%)	0.0512175	0.411569	ko04130
28	Staphylococcus aureus infection	36 (0.3%)	45 (0.26%)	0.0512175	0.411569	ko05150
29	Dorso-ventral axis formation	225 (1.88%)	312 (1.77%)	0.0548722	0.425733	ko04320
30	Riboflavin metabolism	25 (0.21%)	31 (0.18%)	0.0861966	0.646474	ko00740
31	Cysteine and methionine metabolism	51 (0.43%)	67 (0.38%)	0.0893321	0.648378	ko00270
32	Glycosphingolipid biosynthesis - globo series	16 (0.13%)	19 (0.11%)	0.094463	0.664193	ko00603
33	Progesterone-mediated oocyte maturation	118 (0.99%)	163 (0.92%)	0.118435	0.807514	ko04914
34	Tight junction	229 (1.91%)	324 (1.84%)	0.143834	0.941894	ko04530
35	Phagosome	213 (1.78%)	301 (1.71%)	0.146517	0.941894	ko04145
36	Vascular smooth muscle contraction	210 (1.76%)	297 (1.68%)	0.153424	0.958903	ko04270
37	Systemic lupus erythematosus	70 (0.59%)	96 (0.54%)	0.166731	0.999997	ko05322
38	Oxidative phosphorylation	116 (0.97%)	163 (0.92%)	0.200805	0.999997	ko00190
39	Linoleic acid metabolism	40 (0.33%)	54 (0.31%)	0.20096	0.999997	ko00591
40	Arachidonic acid metabolism	47 (0.39%)	64 (0.36%)	0.203527	0.999997	ko00590
41	Oocyte meiosis	118 (0.99%)	166 (0.94%)	0.204588	0.999997	ko04114
42	Hypertrophic cardiomyopathy (HCM)	200 (1.67%)	285 (1.62%)	0.211458	0.999997	ko05410
43	Taurine and hypotaurine metabolism	7 (0.06%)	8 (0.05%)	0.214109	0.999997	ko00430
44	Phenylalanine, tyrosine and tryptophan biosynthesis	7 (0.06%)	8 (0.05%)	0.214109	0.999997	ko00400
45	Dilated cardiomyopathy	201 (1.68%)	287 (1.63%)	0.225806	0.999997	ko05414
46	Basal transcription factors	89 (0.74%)	126 (0.71%)	0.280295	0.999997	ko03022
47	Chemokine signaling pathway	428 (3.58%)	621 (3.52%)	0.285801	0.999997	ko04062
48	Vasopressin-regulated water reabsorption	114 (0.95%)	163 (0.92%)	0.309474	0.999997	ko04962
49	Asthma	3 (0.03%)	3 (0.02%)	0.311538	0.999997	ko05310
50	Glycosphingolipid biosynthesis - lacto and neolacto series	13 (0.11%)	17 (0.1%)	0.31554	0.999997	ko00601
51	Sulfur metabolism	15 (0.13%)	20 (0.11%)	0.335226	0.999997	ko00920
52	Retinol metabolism	42 (0.35%)	59 (0.33%)	0.342736	0.999997	ko00830
53	Nicotinate and nicotinamide metabolism	32 (0.27%)	45 (0.26%)	0.382285	0.999997	ko00760
54	Fatty acid elongation in mitochondria	16 (0.13%)	22 (0.12%)	0.404995	0.999997	ko00062
55	Thyroid cancer	31 (0.26%)	44 (0.25%)	0.421536	0.999997	ko05216
56	Glycosaminoglycan biosynthesis - keratan sulfate	11 (0.09%)	15 (0.09%)	0.440783	0.999997	ko00533
57	Complement and coagulation cascades	52 (0.43%)	75 (0.43%)	0.441229	0.999997	ko04610
58	Protein export	26 (0.22%)	37 (0.21%)	0.449973	0.999997	ko03060
59	Basal cell carcinoma	122 (1.02%)	178 (1.01%)	0.450505	0.999997	ko05217
60	Maturity onset diabetes of the young	17 (0.14%)	24 (0.14%)	0.47056	0.999997	ko04950
61	Lysine degradation	176 (1.47%)	258 (1.46%)	0.471238	0.999997	ko00310
62	Insect hormone biosynthesis	4 (0.03%)	5 (0.03%)	0.48331	0.999997	ko00981
63	Lipoic acid metabolism	4 (0.03%)	5 (0.03%)	0.48331	0.999997	ko00785
64	Tyrosine metabolism	59 (0.49%)	86 (0.49%)	0.487156	0.999997	ko00350
65	Antigen processing and presentation	59 (0.49%)	86 (0.49%)	0.487156	0.999997	ko04612
66	Prion diseases	80 (0.67%)	117 (0.66%)	0.490195	0.999997	ko05020
67	Sulfur relay system	6 (0.05%)	8 (0.05%)	0.496098	0.999997	ko04122
68	Collecting duct acid secretion	27 (0.23%)	39 (0.22%)	0.499871	0.999997	ko04966
69	Apoptosis	54 (0.45%)	79 (0.45%)	0.51109	0.999997	ko04210
70	RNA degradation	129 (1.08%)	190 (1.08%)	0.522643	0.999997	ko03018
71	p53 signaling pathway	55 (0.46%)	81 (0.46%)	0.5446	0.999997	ko04115
72	alpha-Linolenic acid metabolism	32 (0.27%)	47 (0.27%)	0.5523	0.999997	ko00592
73	Endometrial cancer	60 (0.5%)	89 (0.5%)	0.580327	0.999997	ko05213
74	Primary immunodeficiency	11 (0.09%)	16 (0.09%)	0.585503	0.999997	ko05340
75	Folate biosynthesis	11 (0.09%)	16 (0.09%)	0.585503	0.999997	ko00790
76	Phenylalanine metabolism	19 (0.16%)	28 (0.16%)	0.586214	0.999997	ko00360
77	Taste transduction	23 (0.19%)	34 (0.19%)	0.588008	0.999997	ko04742
78	Steroid hormone biosynthesis	27 (0.23%)	40 (0.23%)	0.590137	0.999997	ko00140
79	Leukocyte transendothelial migration	150 (1.25%)	223 (1.26%)	0.59859	0.999997	ko04670
80	Thiamine metabolism	3 (0.03%)	4 (0.02%)	0.612605	0.999997	ko00730
81	Parkinson's disease	116 (0.97%)	173 (0.98%)	0.617843	0.999997	ko05012
82	Notch signaling pathway	99 (0.83%)	148 (0.84%)	0.630389	0.999997	ko04330
83	Ether lipid metabolism	36 (0.3%)	54 (0.31%)	0.632396	0.999997	ko00565
84	Butanoate metabolism	42 (0.35%)	63 (0.36%)	0.633272	0.999997	ko00650
85	Hematopoietic cell lineage	50 (0.42%)	75 (0.43%)	0.635179	0.999997	ko04640
86	Steroid biosynthesis	16 (0.13%)	24 (0.14%)	0.640159	0.999997	ko00100
87	Hedgehog signaling pathway	121 (1.01%)	181 (1.03%)	0.640761	0.999997	ko04340
88	Jak-STAT signaling pathway	94 (0.79%)	141 (0.8%)	0.650481	0.999997	ko04630
89	Type I diabetes mellitus	10 (0.08%)	15 (0.09%)	0.654256	0.999997	ko04940
90	Glycolysis / Gluconeogenesis	93 (0.78%)	140 (0.79%)	0.672179	0.999997	ko00010
91	Glycosaminoglycan degradation	25 (0.21%)	38 (0.22%)	0.675179	0.999997	ko00531
92	Caffeine metabolism	6 (0.05%)	9 (0.05%)	0.677758	0.999997	ko00232
93	Intestinal immune network for IgA production	1 (0.01%)	1 (0.01%)	0.677926	0.999997	ko04672
94	Drug metabolism - other enzymes	60 (0.5%)	91 (0.52%)	0.69236	0.999997	ko00983
95	Acute myeloid leukemia	44 (0.37%)	67 (0.38%)	0.696488	0.999997	ko05221
96	Salivary secretion	223 (1.86%)	335 (1.9%)	0.708256	0.999997	ko04970
97	T cell receptor signaling pathway	102 (0.85%)	155 (0.88%)	0.733651	0.999997	ko04660
98	Biosynthesis of unsaturated fatty acids	33 (0.28%)	51 (0.29%)	0.73658	0.999997	ko01040
99	Cyanoamino acid metabolism	7 (0.06%)	11 (0.06%)	0.738746	0.999997	ko00460
100	Porphyrin and chlorophyll metabolism	25 (0.21%)	39 (0.22%)	0.750469	0.999997	ko00860
101	Glycosaminoglycan biosynthesis - chondroitin sulfate	25 (0.21%)	39 (0.22%)	0.750469	0.999997	ko00532
102	Ubiquinone and other terpenoid-quinone biosynthesis	12 (0.1%)	19 (0.11%)	0.755793	0.999997	ko00130
103	Colorectal cancer	67 (0.56%)	103 (0.58%)	0.761003	0.999997	ko05210
104	Gastric acid secretion	90 (0.75%)	138 (0.78%)	0.772189	0.999997	ko04971
105	Tryptophan metabolism	43 (0.36%)	67 (0.38%)	0.779744	0.999997	ko00380
106	Non-homologous end-joining	26 (0.22%)	41 (0.23%)	0.781031	0.999997	ko03450
107	Proximal tubule bicarbonate reclamation	24 (0.2%)	38 (0.22%)	0.786222	0.999997	ko04964
108	Arrhythmogenic right ventricular cardiomyopathy (ARVC)	93 (0.78%)	143 (0.81%)	0.788768	0.999997	ko05412
109	Natural killer cell mediated cytotoxicity	79 (0.66%)	122 (0.69%)	0.794356	0.999997	ko04650
110	Melanogenesis	112 (0.94%)	172 (0.97%)	0.799447	0.999997	ko04916
111	Cytosolic DNA-sensing pathway	27 (0.23%)	43 (0.24%)	0.808109	0.999997	ko04623
112	Autoimmune thyroid disease	16 (0.13%)	26 (0.15%)	0.815437	0.999997	ko05320
113	ErbB signaling pathway	91 (0.76%)	141 (0.8%)	0.821803	0.999997	ko04012
114	Valine, leucine and isoleucine biosynthesis	21 (0.18%)	34 (0.19%)	0.826286	0.999997	ko00290
115	Fc epsilon RI signaling pathway	65 (0.54%)	102 (0.58%)	0.838515	0.999997	ko04664
116	Drug metabolism - cytochrome P450	35 (0.29%)	56 (0.32%)	0.839605	0.999997	ko00982
117	Protein digestion and absorption	138 (1.15%)	213 (1.21%)	0.845546	0.999997	ko04974
118	Limonene and pinene degradation	22 (0.18%)	36 (0.2%)	0.85005	0.999997	ko00903
119	Glycosphingolipid biosynthesis - ganglio series	10 (0.08%)	17 (0.1%)	0.853185	0.999997	ko00604
120	ABC transporters	64 (0.54%)	101 (0.57%)	0.855498	0.999997	ko02010
121	B cell receptor signaling pathway	73 (0.61%)	115 (0.65%)	0.862501	0.999997	ko04662
122	Terpenoid backbone biosynthesis	18 (0.15%)	30 (0.17%)	0.865665	0.999997	ko00900
123	Glutathione metabolism	54 (0.45%)	86 (0.49%)	0.866124	0.999997	ko00480
124	Allograft rejection	5 (0.04%)	9 (0.05%)	0.871923	0.999997	ko05330
125	Graft-versus-host disease	5 (0.04%)	9 (0.05%)	0.871923	0.999997	ko05332
126	beta-Alanine metabolism	46 (0.38%)	74 (0.42%)	0.876809	0.999997	ko00410
127	Neurotrophin signaling pathway	125 (1.04%)	195 (1.11%)	0.881543	0.999997	ko04722
128	Phototransduction - fly	62 (0.52%)	99 (0.56%)	0.886103	0.999997	ko04745
129	VEGF signaling pathway	86 (0.72%)	136 (0.77%)	0.890469	0.999997	ko04370
130	Glycosylphosphatidylinositol(GPI)-anchor biosynthesis	29 (0.24%)	48 (0.27%)	0.892825	0.999997	ko00563
131	Glycerolipid metabolism	54 (0.45%)	87 (0.49%)	0.895021	0.999997	ko00561
132	Polyketide sugar unit biosynthesis	1 (0.01%)	2 (0.01%)	0.896281	0.999997	ko00523
133	Lysine biosynthesis	2 (0.02%)	4 (0.02%)	0.898668	0.999997	ko00300
134	Regulation of autophagy	25 (0.21%)	42 (0.24%)	0.903621	0.999997	ko04140
135	O-Mannosyl glycan biosynthesis	37 (0.31%)	61 (0.35%)	0.906919	0.999997	ko00514
136	Vitamin B6 metabolism	3 (0.03%)	6 (0.03%)	0.910645	0.999997	ko00750
137	Butirosin and neomycin biosynthesis	3 (0.03%)	6 (0.03%)	0.910645	0.999997	ko00524
138	Fatty acid metabolism	67 (0.56%)	108 (0.61%)	0.915852	0.999997	ko00071
139	Long-term depression	67 (0.56%)	108 (0.61%)	0.915852	0.999997	ko04730
140	Selenoamino acid metabolism	14 (0.12%)	25 (0.14%)	0.927207	0.999997	ko00450
141	Aminoacyl-tRNA biosynthesis	64 (0.54%)	104 (0.59%)	0.928116	0.999997	ko00970
142	Pantothenate and CoA biosynthesis	17 (0.14%)	30 (0.17%)	0.930475	0.999997	ko00770
143	Toll-like receptor signaling pathway	49 (0.41%)	81 (0.46%)	0.934818	0.999997	ko04620
144	Small cell lung cancer	74 (0.62%)	120 (0.68%)	0.936443	0.999997	ko05222
145	Aldosterone-regulated sodium reabsorption	40 (0.33%)	67 (0.38%)	0.937408	0.999997	ko04960
146	Chagas disease	72 (0.6%)	117 (0.66%)	0.937954	0.999997	ko05142
147	Pyruvate metabolism	57 (0.48%)	94 (0.53%)	0.943189	0.999997	ko00620
148	NOD-like receptor signaling pathway	41 (0.34%)	69 (0.39%)	0.94523	0.999997	ko04621
149	Metabolism of xenobiotics by cytochrome P450	34 (0.28%)	58 (0.33%)	0.946935	0.999997	ko00980
150	Toxoplasmosis	111 (0.93%)	178 (1.01%)	0.948011	0.999997	ko05145
151	Renal cell carcinoma	87 (0.73%)	141 (0.8%)	0.94833	0.999997	ko05211
152	MAPK signaling pathway - fly	42 (0.35%)	71 (0.4%)	0.952098	0.999997	ko04013
153	Prostate cancer	97 (0.81%)	157 (0.89%)	0.954281	0.999997	ko05215
154	Glycine, serine and threonine metabolism	40 (0.33%)	68 (0.39%)	0.954672	0.999997	ko00260
155	Lysosome	196 (1.64%)	309 (1.75%)	0.955867	0.999997	ko04142
156	Histidine metabolism	20 (0.17%)	36 (0.2%)	0.957207	0.999997	ko00340
157	Renin-angiotensin system	23 (0.19%)	41 (0.23%)	0.959069	0.999997	ko04614
158	Other glycan degradation	26 (0.22%)	46 (0.26%)	0.96117	0.999997	ko00511
159	Non-small cell lung cancer	44 (0.37%)	75 (0.43%)	0.96341	0.999997	ko05223
160	Epithelial cell signaling in Helicobacter pylori infection	56 (0.47%)	94 (0.53%)	0.963722	0.999997	ko05120
161	Gap junction	93 (0.78%)	152 (0.86%)	0.965436	0.999997	ko04540
162	Citrate cycle (TCA cycle)	47 (0.39%)	80 (0.45%)	0.966143	0.999997	ko00020
163	Type II diabetes mellitus	52 (0.43%)	88 (0.5%)	0.967003	0.999997	ko04930
164	Pancreatic secretion	118 (0.99%)	191 (1.08%)	0.967577	0.999997	ko04972
165	Sphingolipid metabolism	30 (0.25%)	53 (0.3%)	0.968458	0.999997	ko00600
166	mTOR signaling pathway	62 (0.52%)	104 (0.59%)	0.969168	0.999997	ko04150
167	Alzheimer's disease	188 (1.57%)	299 (1.69%)	0.969995	0.999997	ko05010
168	Propanoate metabolism	53 (0.44%)	90 (0.51%)	0.971029	0.999997	ko00640
169	Synthesis and degradation of ketone bodies	7 (0.06%)	15 (0.09%)	0.975455	0.999997	ko00072
170	Chronic myeloid leukemia	64 (0.54%)	108 (0.61%)	0.975968	0.999997	ko05220
171	Glycosaminoglycan biosynthesis - heparan sulfate	18 (0.15%)	34 (0.19%)	0.976727	0.999997	ko00534
172	Malaria	33 (0.28%)	59 (0.33%)	0.979823	0.999997	ko05144
173	Ascorbate and aldarate metabolism	16 (0.13%)	31 (0.18%)	0.980651	0.999997	ko00053
174	Amino sugar and nucleotide sugar metabolism	59 (0.49%)	101 (0.57%)	0.981846	0.999997	ko00520
175	Valine, leucine and isoleucine degradation	69 (0.58%)	117 (0.66%)	0.982696	0.999997	ko00280
176	Galactose metabolism	42 (0.35%)	74 (0.42%)	0.982941	0.999997	ko00052
177	One carbon pool by folate	17 (0.14%)	33 (0.19%)	0.983501	0.999997	ko00670
178	PPAR signaling pathway	55 (0.46%)	95 (0.54%)	0.98388	0.999997	ko03320
179	Pentose and glucuronate interconversions	27 (0.23%)	50 (0.28%)	0.985704	0.999997	ko00040
180	RIG-I-like receptor signaling pathway	38 (0.32%)	68 (0.39%)	0.985706	0.999997	ko04622
181	Glioma	51 (0.43%)	89 (0.5%)	0.985901	0.999997	ko05214
182	O-Glycan biosynthesis	15 (0.13%)	30 (0.17%)	0.986734	0.999997	ko00512
183	Inositol phosphate metabolism	88 (0.74%)	148 (0.84%)	0.987179	0.999997	ko00562
184	Long-term potentiation	88 (0.74%)	148 (0.84%)	0.987179	0.999997	ko04720
185	Leishmaniasis	28 (0.23%)	52 (0.29%)	0.987741	0.999997	ko05140
186	Hepatitis C	62 (0.52%)	107 (0.61%)	0.987748	0.999997	ko05160
187	D-Glutamine and D-glutamate metabolism	1 (0.01%)	4 (0.02%)	0.989247	0.999997	ko00471
188	Biotin metabolism	1 (0.01%)	4 (0.02%)	0.989247	0.999997	ko00780
189	Peroxisome	106 (0.89%)	177 (1%)	0.98949	0.999997	ko04146
190	Axon guidance	120 (1%)	199 (1.13%)	0.98974	0.999997	ko04360
191	Nitrogen metabolism	14 (0.12%)	29 (0.16%)	0.991219	0.999997	ko00910
192	Focal adhesion	336 (2.81%)	534 (3.03%)	0.993221	0.999997	ko04510
193	Bladder cancer	23 (0.19%)	45 (0.26%)	0.993533	0.999997	ko05219
194	Fructose and mannose metabolism	39 (0.33%)	72 (0.41%)	0.994488	0.999997	ko00051
195	Pentose phosphate pathway	25 (0.21%)	49 (0.28%)	0.995241	0.999997	ko00030
196	Protein processing in endoplasmic reticulum	263 (2.2%)	424 (2.4%)	0.995242	0.999997	ko04141
197	Glycerophospholipid metabolism	70 (0.59%)	123 (0.7%)	0.995768	0.999997	ko00564
198	Adipocytokine signaling pathway	58 (0.48%)	104 (0.59%)	0.996267	0.999997	ko04920
199	Primary bile acid biosynthesis	3 (0.03%)	10 (0.06%)	0.997348	0.999997	ko00120
200	ECM-receptor interaction	153 (1.28%)	256 (1.45%)	0.997365	0.999997	ko04512
201	GnRH signaling pathway	92 (0.77%)	160 (0.91%)	0.997642	0.999997	ko04912
202	Alanine, aspartate and glutamate metabolism	30 (0.25%)	59 (0.33%)	0.997769	0.999997	ko00250
203	Cell adhesion molecules (CAMs)	59 (0.49%)	107 (0.61%)	0.997771	0.999997	ko04514
204	Glyoxylate and dicarboxylate metabolism	16 (0.13%)	35 (0.2%)	0.997987	0.999997	ko00630
205	Melanoma	25 (0.21%)	51 (0.29%)	0.998293	0.999997	ko05218
206	Wnt signaling pathway	169 (1.41%)	283 (1.6%)	0.998388	0.999997	ko04310
207	Pancreatic cancer	45 (0.38%)	85 (0.48%)	0.998516	0.999997	ko05212
208	Arginine and proline metabolism	43 (0.36%)	82 (0.46%)	0.998713	0.999997	ko00330
209	Carbohydrate digestion and absorption	37 (0.31%)	72 (0.41%)	0.998739	0.999997	ko04973
210	Insulin signaling pathway	149 (1.25%)	253 (1.43%)	0.998903	0.999997	ko04910
211	Circadian rhythm - fly	25 (0.21%)	52 (0.29%)	0.999001	0.999997	ko04711
212	Cytokine-cytokine receptor interaction	38 (0.32%)	75 (0.43%)	0.999324	0.999997	ko04060
213	Starch and sucrose metabolism	51 (0.43%)	98 (0.56%)	0.999604	0.999997	ko00500
214	Pathways in cancer	374 (3.13%)	608 (3.45%)	0.999625	0.999997	ko05200
215	Ubiquitin mediated proteolysis	231 (1.93%)	386 (2.19%)	0.999634	0.999997	ko04120
216	MAPK signaling pathway	248 (2.07%)	415 (2.35%)	0.999798	0.999997	ko04010
217	Endocytosis	241 (2.01%)	406 (2.3%)	0.999877	0.999997	ko04144
218	N-Glycan biosynthesis	46 (0.38%)	93 (0.53%)	0.999921	0.999997	ko00510
219	Metabolic pathways	1343 (11.23%)	2100 (11.9%)	0.999969	0.999997	ko01100
220	TGF-beta signaling pathway	63 (0.53%)	124 (0.7%)	0.999972	0.999997	ko04350
221	Phosphatidylinositol signaling system	107 (0.89%)	197 (1.12%)	0.999973	0.999997	ko04070
222	Fatty acid biosynthesis	8 (0.07%)	26 (0.15%)	0.999977	0.999997	ko00061
223	Ribosome	60 (0.5%)	120 (0.68%)	0.999983	0.999997	ko03010
224	Circadian rhythm - mammal	23 (0.19%)	56 (0.32%)	0.999989	0.999997	ko04710
225	Calcium signaling pathway	133 (1.11%)	245 (1.39%)	0.999997	0.999997	ko04020
